# Supplementary material for: A rapid assessment methodology for quantifying and visualizing functional landscape connectivity
Source: Front Conserv Sci. Author manuscript; Available in PMC 2025 Jul 4. (PMC11457150; doi:10.3389/fcosc.2024.1412888)
Supplement: Supplement1 [file NIHMS2010488-supplement-Supplement1.zip]

Archive with 12 entries (12 files):
- Supplemental Information/asc2csv.c
- Supplemental Information/asc2sun.c
- Supplemental Information/assign_patch_id.c
- Supplemental Information/bin_hexmap.c
- Supplemental Information/csv2png.py
- Supplemental Information/csv2sun.c
- Supplemental Information/Habitat.asc
- Supplemental Information/LINK.c
- Supplemental Information/randomize_patches.c
- Supplemental Information/run_movement.c
- Supplemental Information/scan_ascii_grid.c
- Supplemental Information/Supplemental Information.pdf
