# Supplementary material for: A rapid assessment methodology for quantifying and visualizing functional landscape connectivity
Source: Front Conserv Sci. Author manuscript; Available in PMC 2025 Jul 4. (PMC11457150; doi:10.3389/fcosc.2024.1412888)
Supplement: Supplement1 [file NIHMS2010488-supplement-Supplement1.zip › Supplemental Information/asc2csv.c]

#include <stdio.h>
#include <stdlib.h>
#include <string.h>
#include <math.h>

int	 Nbr_Rows;
int	 Cols_Min;
int	 Cols_Max;
int	 Nbr_Hexagon;
int	 ROWandCOL[2];

int	 Ascii_Grid_Width;
int	 Ascii_Grid_Height;
int	 Ascii_Grid_NoData;
float	 Ascii_Cell_Size;

float	 Hexagon_Grid_Width;
float	 Hexagon_Grid_Height;

float	 Hexagon_Width;
float	 Hexagon_Height;

int	*Ascii_Grid_Int;
float	*Ascii_Grid_Flt;
float	*Hexagon_Grid;

FILE	*Input;
FILE	*Output;

//	This utility builds a hexmap (in CSV format) from an Ascii Grid file.
//	It does this by creating a sampling grid with multiple sample cells
//	per hexagon.  It then uses the sampling grid to sample the Ascii Grid
//	file, and thereby builds up a collection of samples for each hexagon.
//	The samples are then used to assign each hexagon a mean, mode, or
//	binary occurrence value.

//	Users must supply an Ascii Grid input file, and the name to be used
//	for the output CSV file.  In addition, users must specify the:
//
//	   +  Data Type = 'int' or 'float'.
//	   +  Analysis Type = 'mean', 'mode', or 'binary'.
//	   +  Sampling Effort = 'low', 'medium', or 'high'.
//	   +  At least one of [ hexagon width ], [ rows ], [ min cols ], [ max_cols ].
//
//	Note: The Hexagon Width and the Ascii Grid Cell Size are both assumed
//	to be in the same units.  Those units should be meters.
//
//	If users do not want to specify one or more of the above parameters,
//	then THEY MUST BE REPRESENTED WITH A '0'.  For example, if a user
//	wants to set the hexagon width to 100 meters, and have the utility
//	compute the row and column information, then they would set the final
//	four command-line parameters to '100 0 0 0'.

//	If the sampling effort is low,    1760 samples will be taken per hexagon.
//	If the sampling effort is medium, 7040 samples will be taken per hexagon.
//	If the sampling effort is high, 27,984 samples will be taken per hexagon.

//	Importantly, the hexagon grid is always aligned with the top-left
//	corner of the Ascii Grid file.  The utility will refuse to construct
//	a hexagon grid that extends beyond the edges of the Ascii Grid file.

//	Note also that the 'mode' and 'binary' operators may only be used if
//	the Data Type is 'int'.

//	The data type could have been auto-detected, but doing this is either
//	slow or imperfect.  I could also have read all of the data into real
//	valued variables.  But it seemed more sensible to force users to go
//	ahead and specify the data type on the command line.  But note that:
//
//	      THE UTILITY WILL CRASH IF THE WRONG DATA TYPE IS SUPPLIED

//	NO_DATA values are ignored in all calculations of a hexagon's mean,
//	mode, or binary value.  These calculations are made as if those pixels
//	didn't exist.  However, when every pixel falling within a hexagon is a
//	NO_DATA pixel, then that hexagon will be set equal to the NO_DATA value.

int
show_progress(tally, total, progress)
	int	tally;
	int	total;
	int	progress;
{
	int	percent;

	if ((tally == 0) && (total == 0) && (progress == 0)) {
		printf("\n%s", "   Generating Hexmap:             ");
		fflush(stdout);
		return(0);
	}

	if ((tally == 0) && (total == 0) && (progress == 100)) {
		printf("\b\b\b\b\b\b\b\b\b\b\b\b");
		printf("%3d%s", progress, "% Done...");
		printf("\n");
		fflush(stdout);
		return(100);
	}

	percent = (int)(0.5 + 100.0 * (float)tally / (float)total);

	if (percent > progress) {
		progress = percent;
		printf("\b\b\b\b\b\b\b\b\b\b\b\b");
		printf("%3d%s", progress, "% Done...");
		fflush(stdout);
	}

	return(progress);
}

void
get_row_and_column(hexagon)
	int	 hexagon;
{
	long	 x, y;
	int	 row, col;

	x = 1 + (hexagon - 1) % (Cols_Min + Cols_Max);
	if (x <= Cols_Max) col = x;
	else col = x - Cols_Max;

	y = 1 + (float)(hexagon - 1) / (float)(Cols_Min + Cols_Max);
	if (x <= Cols_Max) row = 2 * y - 1;
	else row = 2 * y;

	if (col > Cols_Max) col = Cols_Max;
	if (row > Nbr_Rows) row = Nbr_Rows;

	ROWandCOL[0] = row;
	ROWandCOL[1] = col;
}

void
build_hexmap_small(digits, method)
	int	 digits;
	int	 method;
{
	//	This routine creates raster approximations of hexagons.
	//	Each raster hexagon is 44 pixels wide and 51 pixels tall.
	//	Each raster hexagon is composed of 1760 pixels.

	//	We then use this sampling grid to assign a value to each
	//	hexagon in the hexmap.  Once the sample is obtained, we
	//	use it to compute a mean, mode, or binary occurance value.

	//	If W is a hexagon's width, H is its height, and h is the
	//	nested height (the distance from the vertex to the bottom
	//	of the hexagon's rectangular center), then:
	//	H = 2W/sqrt(3).
	//	h = 3H/4.

	//	The height of each of the two triangles is therefor H/4.
	//	And the height of the center rectangle is H/2.

	int	 sph_length = 44;	//  Samples Per Hexagon -- along a hexagon's length.
	int	 sph_height = 51;	//  Samples Per Hexagon -- along a hexagon's height.
	int	 sph_nested = 40;	//  Samples Per Hexagon -- along a hex's nested height.
	int	 nbr_sample = 1760;	//  Samples Per Hexagon -- TOTAL.

	int	 hex;
	int	 cell;
	int	 index;
	int	 tally;
	int	 value;
	int	 minimum;
	int	 maximum;
	int	 x, y, z;
	int	 row, col;
	int	 progress;
	int	 ascii_row;
	int	 ascii_col;
	int	 list_size;
	int	 mode_count;
	int	 mode_value;

	long	 sum_int;
	double	 sum_flt;

	double	 row_index;
	double	 col_index;

	double	 pixels_per_sample_width;
	double	 pixels_per_sample_height;

	int	*sample_int;
	float	*sample_flt;

	int	*cell_values;
	int	*frequencies;

	pixels_per_sample_height = (double)Ascii_Grid_Height / (double)((Nbr_Rows * sph_nested) + (sph_height - sph_nested));

	if (Cols_Min  < Cols_Max) pixels_per_sample_width = (double)Ascii_Grid_Width / (double)(Cols_Max * sph_length);
	if (Cols_Min == Cols_Max) pixels_per_sample_width = (double)Ascii_Grid_Width / (double)((Cols_Max + 0.5) * sph_length);

	if (digits == 0) {
		sample_int = (int *) calloc(nbr_sample, sizeof(int));
		if (sample_int == (int *)NULL) { printf("\n\tUnable to allocate memory.\n"); exit(0); }
	} else {
		sample_flt = (float *) calloc(nbr_sample, sizeof(float));
		if (sample_flt == (float *)NULL) { printf("\n\tUnable to allocate memory.\n"); exit(0); }
	}

	int row_01[44] = {0,0,0,0,0,0,0,0,0,0,0,0,0,0,0,0,0,0,0,0,0,1,1,0,0,0,0,0,0,0,0,0,0,0,0,0,0,0,0,0,0,0,0,0};
	int row_02[44] = {0,0,0,0,0,0,0,0,0,0,0,0,0,0,0,0,0,0,0,1,1,1,1,1,1,0,0,0,0,0,0,0,0,0,0,0,0,0,0,0,0,0,0,0};
	int row_03[44] = {0,0,0,0,0,0,0,0,0,0,0,0,0,0,0,0,0,1,1,1,1,1,1,1,1,1,1,0,0,0,0,0,0,0,0,0,0,0,0,0,0,0,0,0};
	int row_04[44] = {0,0,0,0,0,0,0,0,0,0,0,0,0,0,0,1,1,1,1,1,1,1,1,1,1,1,1,1,1,0,0,0,0,0,0,0,0,0,0,0,0,0,0,0};
	int row_05[44] = {0,0,0,0,0,0,0,0,0,0,0,0,0,1,1,1,1,1,1,1,1,1,1,1,1,1,1,1,1,1,1,0,0,0,0,0,0,0,0,0,0,0,0,0};
	int row_06[44] = {0,0,0,0,0,0,0,0,0,0,0,1,1,1,1,1,1,1,1,1,1,1,1,1,1,1,1,1,1,1,1,1,1,0,0,0,0,0,0,0,0,0,0,0};
	int row_07[44] = {0,0,0,0,0,0,0,0,0,1,1,1,1,1,1,1,1,1,1,1,1,1,1,1,1,1,1,1,1,1,1,1,1,1,1,0,0,0,0,0,0,0,0,0};
	int row_08[44] = {0,0,0,0,0,0,0,1,1,1,1,1,1,1,1,1,1,1,1,1,1,1,1,1,1,1,1,1,1,1,1,1,1,1,1,1,1,0,0,0,0,0,0,0};
	int row_09[44] = {0,0,0,0,0,1,1,1,1,1,1,1,1,1,1,1,1,1,1,1,1,1,1,1,1,1,1,1,1,1,1,1,1,1,1,1,1,1,1,0,0,0,0,0};
	int row_10[44] = {0,0,0,1,1,1,1,1,1,1,1,1,1,1,1,1,1,1,1,1,1,1,1,1,1,1,1,1,1,1,1,1,1,1,1,1,1,1,1,1,1,0,0,0};
	int row_11[44] = {0,1,1,1,1,1,1,1,1,1,1,1,1,1,1,1,1,1,1,1,1,1,1,1,1,1,1,1,1,1,1,1,1,1,1,1,1,1,1,1,1,1,1,0};

	int row_41[44] = {0,1,1,1,1,1,1,1,1,1,1,1,1,1,1,1,1,1,1,1,1,1,1,1,1,1,1,1,1,1,1,1,1,1,1,1,1,1,1,1,1,1,1,0};
	int row_42[44] = {0,0,0,1,1,1,1,1,1,1,1,1,1,1,1,1,1,1,1,1,1,1,1,1,1,1,1,1,1,1,1,1,1,1,1,1,1,1,1,1,1,0,0,0};
	int row_43[44] = {0,0,0,0,0,1,1,1,1,1,1,1,1,1,1,1,1,1,1,1,1,1,1,1,1,1,1,1,1,1,1,1,1,1,1,1,1,1,1,0,0,0,0,0};
	int row_44[44] = {0,0,0,0,0,0,0,1,1,1,1,1,1,1,1,1,1,1,1,1,1,1,1,1,1,1,1,1,1,1,1,1,1,1,1,1,1,0,0,0,0,0,0,0};
	int row_45[44] = {0,0,0,0,0,0,0,0,0,1,1,1,1,1,1,1,1,1,1,1,1,1,1,1,1,1,1,1,1,1,1,1,1,1,1,0,0,0,0,0,0,0,0,0};
	int row_46[44] = {0,0,0,0,0,0,0,0,0,0,0,1,1,1,1,1,1,1,1,1,1,1,1,1,1,1,1,1,1,1,1,1,1,0,0,0,0,0,0,0,0,0,0,0};
	int row_47[44] = {0,0,0,0,0,0,0,0,0,0,0,0,0,1,1,1,1,1,1,1,1,1,1,1,1,1,1,1,1,1,1,0,0,0,0,0,0,0,0,0,0,0,0,0};
	int row_48[44] = {0,0,0,0,0,0,0,0,0,0,0,0,0,0,0,1,1,1,1,1,1,1,1,1,1,1,1,1,1,0,0,0,0,0,0,0,0,0,0,0,0,0,0,0};
	int row_49[44] = {0,0,0,0,0,0,0,0,0,0,0,0,0,0,0,0,0,1,1,1,1,1,1,1,1,1,1,0,0,0,0,0,0,0,0,0,0,0,0,0,0,0,0,0};
	int row_50[44] = {0,0,0,0,0,0,0,0,0,0,0,0,0,0,0,0,0,0,0,1,1,1,1,1,1,0,0,0,0,0,0,0,0,0,0,0,0,0,0,0,0,0,0,0};
	int row_51[44] = {0,0,0,0,0,0,0,0,0,0,0,0,0,0,0,0,0,0,0,0,0,1,1,0,0,0,0,0,0,0,0,0,0,0,0,0,0,0,0,0,0,0,0,0};

	progress = show_progress(0, 0, 0);

	for (hex = 1; hex <= Nbr_Hexagon; ++hex) {

		progress = show_progress(hex, Nbr_Hexagon, progress);

		if (digits == 0) {
			for (cell = 0; cell < nbr_sample; ++cell) sample_int[cell] = 0;
		} else {
			for (cell = 0; cell < nbr_sample; ++cell) sample_flt[cell] = 0;
		}

		z = 0;
		get_row_and_column(hex);

		row = ROWandCOL[0] - 1;
		col = ROWandCOL[1] - 1;

		row_index = row * sph_nested * pixels_per_sample_height;

		for (y = 0; y < sph_height; ++y) {

			if (row % 2 == 0) col_index = col * sph_length * pixels_per_sample_width;
			else              col_index = (col + 0.5) * sph_length * pixels_per_sample_width;

			ascii_row = row_index;	// Intentionally truncating a float to an int here.
			if (ascii_row >= Ascii_Grid_Height) ascii_row = Ascii_Grid_Height - 1;

			for (x = 0; x < sph_length; ++x) {

				ascii_col = col_index;	// Intentionally truncating a float to an int here.
				if (ascii_col >= Ascii_Grid_Width) ascii_col = Ascii_Grid_Width - 1;

				switch(y) {
					case   0: if (row_01[x] == 0) continue; break;
					case   1: if (row_02[x] == 0) continue; break;
					case   2: if (row_03[x] == 0) continue; break;
					case   3: if (row_04[x] == 0) continue; break;
					case   4: if (row_05[x] == 0) continue; break;
					case   5: if (row_06[x] == 0) continue; break;
					case   6: if (row_07[x] == 0) continue; break;
					case   7: if (row_08[x] == 0) continue; break;
					case   8: if (row_09[x] == 0) continue; break;
					case   9: if (row_10[x] == 0) continue; break;
					case  10: if (row_11[x] == 0) continue; break;

					case  40: if (row_41[x] == 0) continue; break;
					case  41: if (row_42[x] == 0) continue; break;
					case  42: if (row_43[x] == 0) continue; break;
					case  43: if (row_44[x] == 0) continue; break;
					case  44: if (row_45[x] == 0) continue; break;
					case  45: if (row_46[x] == 0) continue; break;
					case  46: if (row_47[x] == 0) continue; break;
					case  47: if (row_48[x] == 0) continue; break;
					case  48: if (row_49[x] == 0) continue; break;
					case  49: if (row_50[x] == 0) continue; break;
					case  50: if (row_51[x] == 0) continue; break;
				}

				if (digits == 0) sample_int[z++] = Ascii_Grid_Int[ascii_row * Ascii_Grid_Width + ascii_col];
				else             sample_flt[z++] = Ascii_Grid_Flt[ascii_row * Ascii_Grid_Width + ascii_col];

				col_index = col_index + pixels_per_sample_width;

			}

			row_index = row_index + pixels_per_sample_height;

		}

		if (method == 0) {

			if (digits == 0) {

				sum_int = 0;
				tally   = 0;

				for (cell = 0; cell < nbr_sample; ++cell) {
					if (sample_int[cell] == Ascii_Grid_NoData) continue;
					sum_int += sample_int[cell];
					++tally;
				}

				if (tally > 0) Hexagon_Grid[hex] = (double)sum_int / (double)tally;
				else           Hexagon_Grid[hex] = (float)Ascii_Grid_NoData;

			} else {

				sum_flt = 0;
				tally   = 0;

				for (cell = 0; cell < nbr_sample; ++cell) {
					if (sample_flt[cell] == (float)Ascii_Grid_NoData) continue;
					sum_flt += sample_flt[cell];
					++tally;
				}

				if (tally > 0) Hexagon_Grid[hex] = sum_flt / (double)tally;
				else           Hexagon_Grid[hex] = (float)Ascii_Grid_NoData;

			}

		}

		if (method == 1) {

			minimum = 0;
			maximum = 0;

			for (cell = 0; cell < nbr_sample; ++cell) {

				if (sample_int[cell] == Ascii_Grid_NoData) continue;
				if (sample_int[cell] < minimum) minimum = sample_int[cell];
				if (sample_int[cell] > maximum) maximum = sample_int[cell];

			}

			if ((minimum == 0) && (maximum == 0)) {

				Hexagon_Grid[hex] = 0;

			} else {

				if ((minimum < 0) && (maximum > 0)) list_size = 1 + maximum - minimum;
				else if (minimum < 0)               list_size = 1 - minimum;
				else                                list_size = 1 + maximum;

				cell_values = (int *) calloc(list_size, sizeof(int));
				if (cell_values == (int *)NULL) { printf("\n\tUnable to allocate memory.\n"); exit(0); }

				frequencies = (int *) calloc(list_size, sizeof(int));
				if (frequencies == (int *)NULL) { printf("\n\tUnable to allocate memory.\n"); exit(0); }

				for (index = 0; index < list_size; ++index) cell_values[index] = minimum + index;

				for (cell = 0; cell < nbr_sample; ++cell) {

					if (sample_int[cell] == Ascii_Grid_NoData) continue;
					value = sample_int[cell];
					index = value - minimum;
					++frequencies[index];

				}

				mode_count = 0;

				for (index = 0; index < list_size; ++index) {
					if (frequencies[index] > mode_count) {
						mode_count = frequencies[index];
						mode_value = cell_values[index];
					}
				}

				Hexagon_Grid[hex] = cell_values[mode_value];

				free(cell_values);
				free(frequencies);

			}

		}

		if (method == 2) {

			for (cell = 0; cell < nbr_sample; ++cell) {
				if (sample_int[cell] == Ascii_Grid_NoData) continue;
				if (sample_int[cell] > 0) {
					Hexagon_Grid[hex] = 1;
					break;
				}
			}

		}

	}

	progress = show_progress(0, 0, 100);

	if (digits == 0) free(sample_int);
	else             free(sample_flt);
}

void
build_hexmap_medium(digits, method)
	int	 digits;
	int	 method;
{
	//	This routine creates raster approximations of hexagons.
	//	Each raster hexagon is 88 pixels wide and 102 pixels tall.
	//	Each raster hexagon is composed of 7040 pixels.

	//	We then use this sampling grid to assign a value to each
	//	hexagon in the hexmap.  Once the sample is obtained, we
	//	use it to compute a mean, mode, or binary occurance value.

	//	If W is a hexagon's width, H is its height, and h is the
	//	nested height (the distance from the vertex to the bottom
	//	of the hexagon's rectangular center), then:
	//	H = 2W/sqrt(3).
	//	h = 3H/4.

	//	The height of each of the two triangles is therefor H/4.
	//	And the height of the center rectangle is H/2.

	int	 sph_length =  88;	//  Samples Per Hexagon -- along a hexagon's length.
	int	 sph_height = 102;	//  Samples Per Hexagon -- along a hexagon's height.
	int	 sph_nested =  80;	//  Samples Per Hexagon -- along a hex's nested height.
	int	 nbr_sample = 7040;	//  Samples Per Hexagon -- TOTAL.

	int	 hex;
	int	 cell;
	int	 index;
	int	 tally;
	int	 value;
	int	 minimum;
	int	 maximum;
	int	 x, y, z;
	int	 row, col;
	int	 progress;
	int	 ascii_row;
	int	 ascii_col;
	int	 list_size;
	int	 mode_count;
	int	 mode_value;

	long	 sum_int;
	double	 sum_flt;

	double	 row_index;
	double	 col_index;

	double	 pixels_per_sample_width;
	double	 pixels_per_sample_height;

	int	*sample_int;
	float	*sample_flt;

	int	*cell_values;
	int	*frequencies;

	pixels_per_sample_height = (double)Ascii_Grid_Height / (double)((Nbr_Rows * sph_nested) + (sph_height - sph_nested));

	if (Cols_Min  < Cols_Max) pixels_per_sample_width = (double)Ascii_Grid_Width / (double)(Cols_Max * sph_length);
	if (Cols_Min == Cols_Max) pixels_per_sample_width = (double)Ascii_Grid_Width / (double)((Cols_Max + 0.5) * sph_length);

	if (digits == 0) {
		sample_int = (int *) calloc(nbr_sample, sizeof(int));
		if (sample_int == (int *)NULL) { printf("\n\tUnable to allocate memory.\n"); exit(0); }
	} else {
		sample_flt = (float *) calloc(nbr_sample, sizeof(float));
		if (sample_flt == (float *)NULL) { printf("\n\tUnable to allocate memory.\n"); exit(0); }
	}

	int row_001[88] = {0,0,0,0,0,0,0,0,0,0,0,0,0,0,0,0,0,0,0,0,0,0,0,0,0,0,0,0,0,0,0,0,0,0,0,0,0,0,0,0,0,0,0,1,1,0,0,0,0,0,0,0,0,0,0,0,0,0,0,0,0,0,0,0,0,0,0,0,0,0,0,0,0,0,0,0,0,0,0,0,0,0,0,0,0,0,0,0};
	int row_002[88] = {0,0,0,0,0,0,0,0,0,0,0,0,0,0,0,0,0,0,0,0,0,0,0,0,0,0,0,0,0,0,0,0,0,0,0,0,0,0,0,0,0,1,1,1,1,1,1,0,0,0,0,0,0,0,0,0,0,0,0,0,0,0,0,0,0,0,0,0,0,0,0,0,0,0,0,0,0,0,0,0,0,0,0,0,0,0,0,0};
	int row_003[88] = {0,0,0,0,0,0,0,0,0,0,0,0,0,0,0,0,0,0,0,0,0,0,0,0,0,0,0,0,0,0,0,0,0,0,0,0,0,0,0,1,1,1,1,1,1,1,1,1,1,0,0,0,0,0,0,0,0,0,0,0,0,0,0,0,0,0,0,0,0,0,0,0,0,0,0,0,0,0,0,0,0,0,0,0,0,0,0,0};
	int row_004[88] = {0,0,0,0,0,0,0,0,0,0,0,0,0,0,0,0,0,0,0,0,0,0,0,0,0,0,0,0,0,0,0,0,0,0,0,0,0,1,1,1,1,1,1,1,1,1,1,1,1,1,1,0,0,0,0,0,0,0,0,0,0,0,0,0,0,0,0,0,0,0,0,0,0,0,0,0,0,0,0,0,0,0,0,0,0,0,0,0};
	int row_005[88] = {0,0,0,0,0,0,0,0,0,0,0,0,0,0,0,0,0,0,0,0,0,0,0,0,0,0,0,0,0,0,0,0,0,0,0,1,1,1,1,1,1,1,1,1,1,1,1,1,1,1,1,1,1,0,0,0,0,0,0,0,0,0,0,0,0,0,0,0,0,0,0,0,0,0,0,0,0,0,0,0,0,0,0,0,0,0,0,0};
	int row_006[88] = {0,0,0,0,0,0,0,0,0,0,0,0,0,0,0,0,0,0,0,0,0,0,0,0,0,0,0,0,0,0,0,0,0,1,1,1,1,1,1,1,1,1,1,1,1,1,1,1,1,1,1,1,1,1,1,0,0,0,0,0,0,0,0,0,0,0,0,0,0,0,0,0,0,0,0,0,0,0,0,0,0,0,0,0,0,0,0,0};
	int row_007[88] = {0,0,0,0,0,0,0,0,0,0,0,0,0,0,0,0,0,0,0,0,0,0,0,0,0,0,0,0,0,0,0,1,1,1,1,1,1,1,1,1,1,1,1,1,1,1,1,1,1,1,1,1,1,1,1,1,1,0,0,0,0,0,0,0,0,0,0,0,0,0,0,0,0,0,0,0,0,0,0,0,0,0,0,0,0,0,0,0};
	int row_008[88] = {0,0,0,0,0,0,0,0,0,0,0,0,0,0,0,0,0,0,0,0,0,0,0,0,0,0,0,0,0,1,1,1,1,1,1,1,1,1,1,1,1,1,1,1,1,1,1,1,1,1,1,1,1,1,1,1,1,1,1,0,0,0,0,0,0,0,0,0,0,0,0,0,0,0,0,0,0,0,0,0,0,0,0,0,0,0,0,0};
	int row_009[88] = {0,0,0,0,0,0,0,0,0,0,0,0,0,0,0,0,0,0,0,0,0,0,0,0,0,0,0,1,1,1,1,1,1,1,1,1,1,1,1,1,1,1,1,1,1,1,1,1,1,1,1,1,1,1,1,1,1,1,1,1,1,0,0,0,0,0,0,0,0,0,0,0,0,0,0,0,0,0,0,0,0,0,0,0,0,0,0,0};
	int row_010[88] = {0,0,0,0,0,0,0,0,0,0,0,0,0,0,0,0,0,0,0,0,0,0,0,0,0,1,1,1,1,1,1,1,1,1,1,1,1,1,1,1,1,1,1,1,1,1,1,1,1,1,1,1,1,1,1,1,1,1,1,1,1,1,1,0,0,0,0,0,0,0,0,0,0,0,0,0,0,0,0,0,0,0,0,0,0,0,0,0};
	int row_011[88] = {0,0,0,0,0,0,0,0,0,0,0,0,0,0,0,0,0,0,0,0,0,0,0,1,1,1,1,1,1,1,1,1,1,1,1,1,1,1,1,1,1,1,1,1,1,1,1,1,1,1,1,1,1,1,1,1,1,1,1,1,1,1,1,1,1,0,0,0,0,0,0,0,0,0,0,0,0,0,0,0,0,0,0,0,0,0,0,0};
	int row_012[88] = {0,0,0,0,0,0,0,0,0,0,0,0,0,0,0,0,0,0,0,0,0,1,1,1,1,1,1,1,1,1,1,1,1,1,1,1,1,1,1,1,1,1,1,1,1,1,1,1,1,1,1,1,1,1,1,1,1,1,1,1,1,1,1,1,1,1,1,0,0,0,0,0,0,0,0,0,0,0,0,0,0,0,0,0,0,0,0,0};
	int row_013[88] = {0,0,0,0,0,0,0,0,0,0,0,0,0,0,0,0,0,0,0,1,1,1,1,1,1,1,1,1,1,1,1,1,1,1,1,1,1,1,1,1,1,1,1,1,1,1,1,1,1,1,1,1,1,1,1,1,1,1,1,1,1,1,1,1,1,1,1,1,1,0,0,0,0,0,0,0,0,0,0,0,0,0,0,0,0,0,0,0};
	int row_014[88] = {0,0,0,0,0,0,0,0,0,0,0,0,0,0,0,0,0,1,1,1,1,1,1,1,1,1,1,1,1,1,1,1,1,1,1,1,1,1,1,1,1,1,1,1,1,1,1,1,1,1,1,1,1,1,1,1,1,1,1,1,1,1,1,1,1,1,1,1,1,1,1,0,0,0,0,0,0,0,0,0,0,0,0,0,0,0,0,0};
	int row_015[88] = {0,0,0,0,0,0,0,0,0,0,0,0,0,0,0,1,1,1,1,1,1,1,1,1,1,1,1,1,1,1,1,1,1,1,1,1,1,1,1,1,1,1,1,1,1,1,1,1,1,1,1,1,1,1,1,1,1,1,1,1,1,1,1,1,1,1,1,1,1,1,1,1,1,0,0,0,0,0,0,0,0,0,0,0,0,0,0,0};
	int row_016[88] = {0,0,0,0,0,0,0,0,0,0,0,0,0,1,1,1,1,1,1,1,1,1,1,1,1,1,1,1,1,1,1,1,1,1,1,1,1,1,1,1,1,1,1,1,1,1,1,1,1,1,1,1,1,1,1,1,1,1,1,1,1,1,1,1,1,1,1,1,1,1,1,1,1,1,1,0,0,0,0,0,0,0,0,0,0,0,0,0};
	int row_017[88] = {0,0,0,0,0,0,0,0,0,0,0,1,1,1,1,1,1,1,1,1,1,1,1,1,1,1,1,1,1,1,1,1,1,1,1,1,1,1,1,1,1,1,1,1,1,1,1,1,1,1,1,1,1,1,1,1,1,1,1,1,1,1,1,1,1,1,1,1,1,1,1,1,1,1,1,1,1,0,0,0,0,0,0,0,0,0,0,0};
	int row_018[88] = {0,0,0,0,0,0,0,0,0,1,1,1,1,1,1,1,1,1,1,1,1,1,1,1,1,1,1,1,1,1,1,1,1,1,1,1,1,1,1,1,1,1,1,1,1,1,1,1,1,1,1,1,1,1,1,1,1,1,1,1,1,1,1,1,1,1,1,1,1,1,1,1,1,1,1,1,1,1,1,0,0,0,0,0,0,0,0,0};
	int row_019[88] = {0,0,0,0,0,0,0,1,1,1,1,1,1,1,1,1,1,1,1,1,1,1,1,1,1,1,1,1,1,1,1,1,1,1,1,1,1,1,1,1,1,1,1,1,1,1,1,1,1,1,1,1,1,1,1,1,1,1,1,1,1,1,1,1,1,1,1,1,1,1,1,1,1,1,1,1,1,1,1,1,1,0,0,0,0,0,0,0};
	int row_020[88] = {0,0,0,0,0,1,1,1,1,1,1,1,1,1,1,1,1,1,1,1,1,1,1,1,1,1,1,1,1,1,1,1,1,1,1,1,1,1,1,1,1,1,1,1,1,1,1,1,1,1,1,1,1,1,1,1,1,1,1,1,1,1,1,1,1,1,1,1,1,1,1,1,1,1,1,1,1,1,1,1,1,1,1,0,0,0,0,0};
	int row_021[88] = {0,0,0,1,1,1,1,1,1,1,1,1,1,1,1,1,1,1,1,1,1,1,1,1,1,1,1,1,1,1,1,1,1,1,1,1,1,1,1,1,1,1,1,1,1,1,1,1,1,1,1,1,1,1,1,1,1,1,1,1,1,1,1,1,1,1,1,1,1,1,1,1,1,1,1,1,1,1,1,1,1,1,1,1,1,0,0,0};
	int row_022[88] = {0,1,1,1,1,1,1,1,1,1,1,1,1,1,1,1,1,1,1,1,1,1,1,1,1,1,1,1,1,1,1,1,1,1,1,1,1,1,1,1,1,1,1,1,1,1,1,1,1,1,1,1,1,1,1,1,1,1,1,1,1,1,1,1,1,1,1,1,1,1,1,1,1,1,1,1,1,1,1,1,1,1,1,1,1,1,1,0};

	int row_081[88] = {0,1,1,1,1,1,1,1,1,1,1,1,1,1,1,1,1,1,1,1,1,1,1,1,1,1,1,1,1,1,1,1,1,1,1,1,1,1,1,1,1,1,1,1,1,1,1,1,1,1,1,1,1,1,1,1,1,1,1,1,1,1,1,1,1,1,1,1,1,1,1,1,1,1,1,1,1,1,1,1,1,1,1,1,1,1,1,0};
	int row_082[88] = {0,0,0,1,1,1,1,1,1,1,1,1,1,1,1,1,1,1,1,1,1,1,1,1,1,1,1,1,1,1,1,1,1,1,1,1,1,1,1,1,1,1,1,1,1,1,1,1,1,1,1,1,1,1,1,1,1,1,1,1,1,1,1,1,1,1,1,1,1,1,1,1,1,1,1,1,1,1,1,1,1,1,1,1,1,0,0,0};
	int row_083[88] = {0,0,0,0,0,1,1,1,1,1,1,1,1,1,1,1,1,1,1,1,1,1,1,1,1,1,1,1,1,1,1,1,1,1,1,1,1,1,1,1,1,1,1,1,1,1,1,1,1,1,1,1,1,1,1,1,1,1,1,1,1,1,1,1,1,1,1,1,1,1,1,1,1,1,1,1,1,1,1,1,1,1,1,0,0,0,0,0};
	int row_084[88] = {0,0,0,0,0,0,0,1,1,1,1,1,1,1,1,1,1,1,1,1,1,1,1,1,1,1,1,1,1,1,1,1,1,1,1,1,1,1,1,1,1,1,1,1,1,1,1,1,1,1,1,1,1,1,1,1,1,1,1,1,1,1,1,1,1,1,1,1,1,1,1,1,1,1,1,1,1,1,1,1,1,0,0,0,0,0,0,0};
	int row_085[88] = {0,0,0,0,0,0,0,0,0,1,1,1,1,1,1,1,1,1,1,1,1,1,1,1,1,1,1,1,1,1,1,1,1,1,1,1,1,1,1,1,1,1,1,1,1,1,1,1,1,1,1,1,1,1,1,1,1,1,1,1,1,1,1,1,1,1,1,1,1,1,1,1,1,1,1,1,1,1,1,0,0,0,0,0,0,0,0,0};
	int row_086[88] = {0,0,0,0,0,0,0,0,0,0,0,1,1,1,1,1,1,1,1,1,1,1,1,1,1,1,1,1,1,1,1,1,1,1,1,1,1,1,1,1,1,1,1,1,1,1,1,1,1,1,1,1,1,1,1,1,1,1,1,1,1,1,1,1,1,1,1,1,1,1,1,1,1,1,1,1,1,0,0,0,0,0,0,0,0,0,0,0};
	int row_087[88] = {0,0,0,0,0,0,0,0,0,0,0,0,0,1,1,1,1,1,1,1,1,1,1,1,1,1,1,1,1,1,1,1,1,1,1,1,1,1,1,1,1,1,1,1,1,1,1,1,1,1,1,1,1,1,1,1,1,1,1,1,1,1,1,1,1,1,1,1,1,1,1,1,1,1,1,0,0,0,0,0,0,0,0,0,0,0,0,0};
	int row_088[88] = {0,0,0,0,0,0,0,0,0,0,0,0,0,0,0,1,1,1,1,1,1,1,1,1,1,1,1,1,1,1,1,1,1,1,1,1,1,1,1,1,1,1,1,1,1,1,1,1,1,1,1,1,1,1,1,1,1,1,1,1,1,1,1,1,1,1,1,1,1,1,1,1,1,0,0,0,0,0,0,0,0,0,0,0,0,0,0,0};
	int row_089[88] = {0,0,0,0,0,0,0,0,0,0,0,0,0,0,0,0,0,1,1,1,1,1,1,1,1,1,1,1,1,1,1,1,1,1,1,1,1,1,1,1,1,1,1,1,1,1,1,1,1,1,1,1,1,1,1,1,1,1,1,1,1,1,1,1,1,1,1,1,1,1,1,0,0,0,0,0,0,0,0,0,0,0,0,0,0,0,0,0};
	int row_090[88] = {0,0,0,0,0,0,0,0,0,0,0,0,0,0,0,0,0,0,0,1,1,1,1,1,1,1,1,1,1,1,1,1,1,1,1,1,1,1,1,1,1,1,1,1,1,1,1,1,1,1,1,1,1,1,1,1,1,1,1,1,1,1,1,1,1,1,1,1,1,0,0,0,0,0,0,0,0,0,0,0,0,0,0,0,0,0,0,0};
	int row_091[88] = {0,0,0,0,0,0,0,0,0,0,0,0,0,0,0,0,0,0,0,0,0,1,1,1,1,1,1,1,1,1,1,1,1,1,1,1,1,1,1,1,1,1,1,1,1,1,1,1,1,1,1,1,1,1,1,1,1,1,1,1,1,1,1,1,1,1,1,0,0,0,0,0,0,0,0,0,0,0,0,0,0,0,0,0,0,0,0,0};
	int row_092[88] = {0,0,0,0,0,0,0,0,0,0,0,0,0,0,0,0,0,0,0,0,0,0,0,1,1,1,1,1,1,1,1,1,1,1,1,1,1,1,1,1,1,1,1,1,1,1,1,1,1,1,1,1,1,1,1,1,1,1,1,1,1,1,1,1,1,0,0,0,0,0,0,0,0,0,0,0,0,0,0,0,0,0,0,0,0,0,0,0};
	int row_093[88] = {0,0,0,0,0,0,0,0,0,0,0,0,0,0,0,0,0,0,0,0,0,0,0,0,0,1,1,1,1,1,1,1,1,1,1,1,1,1,1,1,1,1,1,1,1,1,1,1,1,1,1,1,1,1,1,1,1,1,1,1,1,1,1,0,0,0,0,0,0,0,0,0,0,0,0,0,0,0,0,0,0,0,0,0,0,0,0,0};
	int row_094[88] = {0,0,0,0,0,0,0,0,0,0,0,0,0,0,0,0,0,0,0,0,0,0,0,0,0,0,0,1,1,1,1,1,1,1,1,1,1,1,1,1,1,1,1,1,1,1,1,1,1,1,1,1,1,1,1,1,1,1,1,1,1,0,0,0,0,0,0,0,0,0,0,0,0,0,0,0,0,0,0,0,0,0,0,0,0,0,0,0};
	int row_095[88] = {0,0,0,0,0,0,0,0,0,0,0,0,0,0,0,0,0,0,0,0,0,0,0,0,0,0,0,0,0,1,1,1,1,1,1,1,1,1,1,1,1,1,1,1,1,1,1,1,1,1,1,1,1,1,1,1,1,1,1,0,0,0,0,0,0,0,0,0,0,0,0,0,0,0,0,0,0,0,0,0,0,0,0,0,0,0,0,0};
	int row_096[88] = {0,0,0,0,0,0,0,0,0,0,0,0,0,0,0,0,0,0,0,0,0,0,0,0,0,0,0,0,0,0,0,1,1,1,1,1,1,1,1,1,1,1,1,1,1,1,1,1,1,1,1,1,1,1,1,1,1,0,0,0,0,0,0,0,0,0,0,0,0,0,0,0,0,0,0,0,0,0,0,0,0,0,0,0,0,0,0,0};
	int row_097[88] = {0,0,0,0,0,0,0,0,0,0,0,0,0,0,0,0,0,0,0,0,0,0,0,0,0,0,0,0,0,0,0,0,0,1,1,1,1,1,1,1,1,1,1,1,1,1,1,1,1,1,1,1,1,1,1,0,0,0,0,0,0,0,0,0,0,0,0,0,0,0,0,0,0,0,0,0,0,0,0,0,0,0,0,0,0,0,0,0};
	int row_098[88] = {0,0,0,0,0,0,0,0,0,0,0,0,0,0,0,0,0,0,0,0,0,0,0,0,0,0,0,0,0,0,0,0,0,0,0,1,1,1,1,1,1,1,1,1,1,1,1,1,1,1,1,1,1,0,0,0,0,0,0,0,0,0,0,0,0,0,0,0,0,0,0,0,0,0,0,0,0,0,0,0,0,0,0,0,0,0,0,0};
	int row_099[88] = {0,0,0,0,0,0,0,0,0,0,0,0,0,0,0,0,0,0,0,0,0,0,0,0,0,0,0,0,0,0,0,0,0,0,0,0,0,1,1,1,1,1,1,1,1,1,1,1,1,1,1,0,0,0,0,0,0,0,0,0,0,0,0,0,0,0,0,0,0,0,0,0,0,0,0,0,0,0,0,0,0,0,0,0,0,0,0,0};
	int row_100[88] = {0,0,0,0,0,0,0,0,0,0,0,0,0,0,0,0,0,0,0,0,0,0,0,0,0,0,0,0,0,0,0,0,0,0,0,0,0,0,0,1,1,1,1,1,1,1,1,1,1,0,0,0,0,0,0,0,0,0,0,0,0,0,0,0,0,0,0,0,0,0,0,0,0,0,0,0,0,0,0,0,0,0,0,0,0,0,0,0};
	int row_101[88] = {0,0,0,0,0,0,0,0,0,0,0,0,0,0,0,0,0,0,0,0,0,0,0,0,0,0,0,0,0,0,0,0,0,0,0,0,0,0,0,0,0,1,1,1,1,1,1,0,0,0,0,0,0,0,0,0,0,0,0,0,0,0,0,0,0,0,0,0,0,0,0,0,0,0,0,0,0,0,0,0,0,0,0,0,0,0,0,0};
	int row_102[88] = {0,0,0,0,0,0,0,0,0,0,0,0,0,0,0,0,0,0,0,0,0,0,0,0,0,0,0,0,0,0,0,0,0,0,0,0,0,0,0,0,0,0,0,1,1,0,0,0,0,0,0,0,0,0,0,0,0,0,0,0,0,0,0,0,0,0,0,0,0,0,0,0,0,0,0,0,0,0,0,0,0,0,0,0,0,0,0,0};

	progress = show_progress(0, 0, 0);

	for (hex = 1; hex <= Nbr_Hexagon; ++hex) {

		progress = show_progress(hex, Nbr_Hexagon, progress);

		if (digits == 0) {
			for (cell = 0; cell < nbr_sample; ++cell) sample_int[cell] = 0;
		} else {
			for (cell = 0; cell < nbr_sample; ++cell) sample_flt[cell] = 0;
		}

		z = 0;
		get_row_and_column(hex);

		row = ROWandCOL[0] - 1;
		col = ROWandCOL[1] - 1;

		row_index = row * sph_nested * pixels_per_sample_height;

		for (y = 0; y < sph_height; ++y) {

			if (row % 2 == 0) col_index = col * sph_length * pixels_per_sample_width;
			else              col_index = (col + 0.5) * sph_length * pixels_per_sample_width;

			ascii_row = row_index;	// Intentionally truncating a float to an int here.
			if (ascii_row >= Ascii_Grid_Height) ascii_row = Ascii_Grid_Height - 1;

			for (x = 0; x < sph_length; ++x) {

				ascii_col = col_index;	// Intentionally truncating a float to an int here.
				if (ascii_col >= Ascii_Grid_Width) ascii_col = Ascii_Grid_Width - 1;

				switch(y) {
					case   0: if (row_001[x] == 0) continue; break;
					case   1: if (row_002[x] == 0) continue; break;
					case   2: if (row_003[x] == 0) continue; break;
					case   3: if (row_004[x] == 0) continue; break;
					case   4: if (row_005[x] == 0) continue; break;
					case   5: if (row_006[x] == 0) continue; break;
					case   6: if (row_007[x] == 0) continue; break;
					case   7: if (row_008[x] == 0) continue; break;
					case   8: if (row_009[x] == 0) continue; break;
					case   9: if (row_010[x] == 0) continue; break;
					case  10: if (row_011[x] == 0) continue; break;
					case  11: if (row_012[x] == 0) continue; break;
					case  12: if (row_013[x] == 0) continue; break;
					case  13: if (row_014[x] == 0) continue; break;
					case  14: if (row_015[x] == 0) continue; break;
					case  15: if (row_016[x] == 0) continue; break;
					case  16: if (row_017[x] == 0) continue; break;
					case  17: if (row_018[x] == 0) continue; break;
					case  18: if (row_019[x] == 0) continue; break;
					case  19: if (row_020[x] == 0) continue; break;
					case  20: if (row_021[x] == 0) continue; break;
					case  21: if (row_022[x] == 0) continue; break;

					case  80: if (row_081[x] == 0) continue; break;
					case  81: if (row_082[x] == 0) continue; break;
					case  82: if (row_083[x] == 0) continue; break;
					case  83: if (row_084[x] == 0) continue; break;
					case  84: if (row_085[x] == 0) continue; break;
					case  85: if (row_086[x] == 0) continue; break;
					case  86: if (row_087[x] == 0) continue; break;
					case  87: if (row_088[x] == 0) continue; break;
					case  88: if (row_089[x] == 0) continue; break;
					case  89: if (row_090[x] == 0) continue; break;
					case  90: if (row_091[x] == 0) continue; break;
					case  91: if (row_092[x] == 0) continue; break;
					case  92: if (row_093[x] == 0) continue; break;
					case  93: if (row_094[x] == 0) continue; break;
					case  94: if (row_095[x] == 0) continue; break;
					case  95: if (row_096[x] == 0) continue; break;
					case  96: if (row_097[x] == 0) continue; break;
					case  97: if (row_098[x] == 0) continue; break;
					case  98: if (row_099[x] == 0) continue; break;
					case  99: if (row_100[x] == 0) continue; break;
					case 100: if (row_101[x] == 0) continue; break;
					case 101: if (row_102[x] == 0) continue; break;
				}

				if (digits == 0) sample_int[z++] = Ascii_Grid_Int[ascii_row * Ascii_Grid_Width + ascii_col];
				else             sample_flt[z++] = Ascii_Grid_Flt[ascii_row * Ascii_Grid_Width + ascii_col];

				col_index = col_index + pixels_per_sample_width;

			}

			row_index = row_index + pixels_per_sample_height;

		}

		if (method == 0) {

			if (digits == 0) {

				sum_int = 0;
				tally   = 0;

				for (cell = 0; cell < nbr_sample; ++cell) {
					if (sample_int[cell] == Ascii_Grid_NoData) continue;
					sum_int += sample_int[cell];
					++tally;
				}

				if (tally > 0) Hexagon_Grid[hex] = (double)sum_int / (double)tally;
				else           Hexagon_Grid[hex] = (float)Ascii_Grid_NoData;

			} else {

				sum_flt = 0;
				tally   = 0;

				for (cell = 0; cell < nbr_sample; ++cell) {
					if (sample_flt[cell] == (float)Ascii_Grid_NoData) continue;
					sum_flt += sample_flt[cell];
					++tally;
				}

				if (tally > 0) Hexagon_Grid[hex] = sum_flt / (double)tally;
				else           Hexagon_Grid[hex] = (float)Ascii_Grid_NoData;

			}

		}

		if (method == 1) {

			minimum = 0;
			maximum = 0;

			for (cell = 0; cell < nbr_sample; ++cell) {

				if (sample_int[cell] == Ascii_Grid_NoData) continue;
				if (sample_int[cell] < minimum) minimum = sample_int[cell];
				if (sample_int[cell] > maximum) maximum = sample_int[cell];

			}

			if ((minimum == 0) && (maximum == 0)) {

				Hexagon_Grid[hex] = 0;

			} else {

				if ((minimum < 0) && (maximum > 0)) list_size = 1 + maximum - minimum;
				else if (minimum < 0)               list_size = 1 - minimum;
				else                                list_size = 1 + maximum;

				cell_values = (int *) calloc(list_size, sizeof(int));
				if (cell_values == (int *)NULL) { printf("\n\tUnable to allocate memory.\n"); exit(0); }

				frequencies = (int *) calloc(list_size, sizeof(int));
				if (frequencies == (int *)NULL) { printf("\n\tUnable to allocate memory.\n"); exit(0); }

				for (index = 0; index < list_size; ++index) cell_values[index] = minimum + index;

				for (cell = 0; cell < nbr_sample; ++cell) {

					if (sample_int[cell] == Ascii_Grid_NoData) continue;
					value = sample_int[cell];
					index = value - minimum;
					++frequencies[index];

				}

				mode_count = 0;

				for (index = 0; index < list_size; ++index) {
					if (frequencies[index] > mode_count) {
						mode_count = frequencies[index];
						mode_value = cell_values[index];
					}
				}

				Hexagon_Grid[hex] = cell_values[mode_value];

				free(cell_values);
				free(frequencies);

			}

		}

		if (method == 2) {

			for (cell = 0; cell < nbr_sample; ++cell) {
				if (sample_int[cell] == Ascii_Grid_NoData) continue;
				if (sample_int[cell] > 0) {
					Hexagon_Grid[hex] = 1;
					break;
				}
			}

		}

	}

	progress = show_progress(0, 0, 100);

	if (digits == 0) free(sample_int);
	else             free(sample_flt);
}

void
build_hexmap_large(digits, method)
	int	 digits;
	int	 method;
{
	//	This routine creates raster approximations of hexagons.
	//	Each raster hexagon is 176 pixels wide and 203 pixels tall.
	//	Each raster hexagon is composed of 27,984 pixels.

	//	We then use this sampling grid to assign a value to each
	//	hexagon in the hexmap.  Once the sample is obtained, we
	//	use it to compute a mean, mode, or binary occurance value.

	//	If W is a hexagon's width, H is its height, and h is the
	//	nested height (the distance from the vertex to the bottom
	//	of the hexagon's rectangular center), then:
	//	H = 2W/sqrt(3).
	//	h = 3H/4.

	//	The height of each of the two triangles is therefor H/4.
	//	And the height of the center rectangle is H/2.

	int	 sph_length = 176;	//  Samples Per Hexagon -- along a hexagon's length.
	int	 sph_height = 203;	//  Samples Per Hexagon -- along a hexagon's height.
	int	 sph_nested = 159;	//  Samples Per Hexagon -- along a hex's nested height.
	int	 nbr_sample = 27984;	//  Samples Per Hexagon -- TOTAL.

	int	 hex;
	int	 cell;
	int	 index;
	int	 tally;
	int	 value;
	int	 minimum;
	int	 maximum;
	int	 x, y, z;
	int	 row, col;
	int	 progress;
	int	 ascii_row;
	int	 ascii_col;
	int	 list_size;
	int	 mode_count;
	int	 mode_value;

	long	 sum_int;
	double	 sum_flt;

	double	 row_index;
	double	 col_index;

	double	 pixels_per_sample_width;
	double	 pixels_per_sample_height;

	int	*sample_int;
	float	*sample_flt;

	int	*cell_values;
	int	*frequencies;

	pixels_per_sample_height = (double)Ascii_Grid_Height / (double)((Nbr_Rows * sph_nested) + (sph_height - sph_nested));

	if (Cols_Min  < Cols_Max) pixels_per_sample_width = (double)Ascii_Grid_Width / (double)(Cols_Max * sph_length);
	if (Cols_Min == Cols_Max) pixels_per_sample_width = (double)Ascii_Grid_Width / (double)((Cols_Max + 0.5) * sph_length);

	if (digits == 0) {
		sample_int = (int *) calloc(nbr_sample, sizeof(int));
		if (sample_int == (int *)NULL) { printf("\n\tUnable to allocate memory.\n"); exit(0); }
	} else {
		sample_flt = (float *) calloc(nbr_sample, sizeof(float));
		if (sample_flt == (float *)NULL) { printf("\n\tUnable to allocate memory.\n"); exit(0); }
	}

	int row_001[176] = {0,0,0,0,0,0,0,0,0,0,0,0,0,0,0,0,0,0,0,0,0,0,0,0,0,0,0,0,0,0,0,0,0,0,0,0,0,0,0,0,0,0,0,0,0,0,0,0,0,0,0,0,0,0,0,0,0,0,0,0,0,0,0,0,0,0,0,0,0,0,0,0,0,0,0,0,0,0,0,0,0,0,0,0,0,0,0,1,1,0,0,0,0,0,0,0,0,0,0,0,0,0,0,0,0,0,0,0,0,0,0,0,0,0,0,0,0,0,0,0,0,0,0,0,0,0,0,0,0,0,0,0,0,0,0,0,0,0,0,0,0,0,0,0,0,0,0,0,0,0,0,0,0,0,0,0,0,0,0,0,0,0,0,0,0,0,0,0,0,0,0,0,0,0,0,0};
	int row_002[176] = {0,0,0,0,0,0,0,0,0,0,0,0,0,0,0,0,0,0,0,0,0,0,0,0,0,0,0,0,0,0,0,0,0,0,0,0,0,0,0,0,0,0,0,0,0,0,0,0,0,0,0,0,0,0,0,0,0,0,0,0,0,0,0,0,0,0,0,0,0,0,0,0,0,0,0,0,0,0,0,0,0,0,0,0,0,1,1,1,1,1,1,0,0,0,0,0,0,0,0,0,0,0,0,0,0,0,0,0,0,0,0,0,0,0,0,0,0,0,0,0,0,0,0,0,0,0,0,0,0,0,0,0,0,0,0,0,0,0,0,0,0,0,0,0,0,0,0,0,0,0,0,0,0,0,0,0,0,0,0,0,0,0,0,0,0,0,0,0,0,0,0,0,0,0,0,0};
	int row_003[176] = {0,0,0,0,0,0,0,0,0,0,0,0,0,0,0,0,0,0,0,0,0,0,0,0,0,0,0,0,0,0,0,0,0,0,0,0,0,0,0,0,0,0,0,0,0,0,0,0,0,0,0,0,0,0,0,0,0,0,0,0,0,0,0,0,0,0,0,0,0,0,0,0,0,0,0,0,0,0,0,0,0,0,0,1,1,1,1,1,1,1,1,1,1,0,0,0,0,0,0,0,0,0,0,0,0,0,0,0,0,0,0,0,0,0,0,0,0,0,0,0,0,0,0,0,0,0,0,0,0,0,0,0,0,0,0,0,0,0,0,0,0,0,0,0,0,0,0,0,0,0,0,0,0,0,0,0,0,0,0,0,0,0,0,0,0,0,0,0,0,0,0,0,0,0,0,0};
	int row_004[176] = {0,0,0,0,0,0,0,0,0,0,0,0,0,0,0,0,0,0,0,0,0,0,0,0,0,0,0,0,0,0,0,0,0,0,0,0,0,0,0,0,0,0,0,0,0,0,0,0,0,0,0,0,0,0,0,0,0,0,0,0,0,0,0,0,0,0,0,0,0,0,0,0,0,0,0,0,0,0,0,0,0,1,1,1,1,1,1,1,1,1,1,1,1,1,1,0,0,0,0,0,0,0,0,0,0,0,0,0,0,0,0,0,0,0,0,0,0,0,0,0,0,0,0,0,0,0,0,0,0,0,0,0,0,0,0,0,0,0,0,0,0,0,0,0,0,0,0,0,0,0,0,0,0,0,0,0,0,0,0,0,0,0,0,0,0,0,0,0,0,0,0,0,0,0,0,0};
	int row_005[176] = {0,0,0,0,0,0,0,0,0,0,0,0,0,0,0,0,0,0,0,0,0,0,0,0,0,0,0,0,0,0,0,0,0,0,0,0,0,0,0,0,0,0,0,0,0,0,0,0,0,0,0,0,0,0,0,0,0,0,0,0,0,0,0,0,0,0,0,0,0,0,0,0,0,0,0,0,0,0,0,1,1,1,1,1,1,1,1,1,1,1,1,1,1,1,1,1,1,0,0,0,0,0,0,0,0,0,0,0,0,0,0,0,0,0,0,0,0,0,0,0,0,0,0,0,0,0,0,0,0,0,0,0,0,0,0,0,0,0,0,0,0,0,0,0,0,0,0,0,0,0,0,0,0,0,0,0,0,0,0,0,0,0,0,0,0,0,0,0,0,0,0,0,0,0,0,0};
	int row_006[176] = {0,0,0,0,0,0,0,0,0,0,0,0,0,0,0,0,0,0,0,0,0,0,0,0,0,0,0,0,0,0,0,0,0,0,0,0,0,0,0,0,0,0,0,0,0,0,0,0,0,0,0,0,0,0,0,0,0,0,0,0,0,0,0,0,0,0,0,0,0,0,0,0,0,0,0,0,0,1,1,1,1,1,1,1,1,1,1,1,1,1,1,1,1,1,1,1,1,1,1,0,0,0,0,0,0,0,0,0,0,0,0,0,0,0,0,0,0,0,0,0,0,0,0,0,0,0,0,0,0,0,0,0,0,0,0,0,0,0,0,0,0,0,0,0,0,0,0,0,0,0,0,0,0,0,0,0,0,0,0,0,0,0,0,0,0,0,0,0,0,0,0,0,0,0,0,0};
	int row_007[176] = {0,0,0,0,0,0,0,0,0,0,0,0,0,0,0,0,0,0,0,0,0,0,0,0,0,0,0,0,0,0,0,0,0,0,0,0,0,0,0,0,0,0,0,0,0,0,0,0,0,0,0,0,0,0,0,0,0,0,0,0,0,0,0,0,0,0,0,0,0,0,0,0,0,0,0,1,1,1,1,1,1,1,1,1,1,1,1,1,1,1,1,1,1,1,1,1,1,1,1,1,1,0,0,0,0,0,0,0,0,0,0,0,0,0,0,0,0,0,0,0,0,0,0,0,0,0,0,0,0,0,0,0,0,0,0,0,0,0,0,0,0,0,0,0,0,0,0,0,0,0,0,0,0,0,0,0,0,0,0,0,0,0,0,0,0,0,0,0,0,0,0,0,0,0,0,0};
	int row_008[176] = {0,0,0,0,0,0,0,0,0,0,0,0,0,0,0,0,0,0,0,0,0,0,0,0,0,0,0,0,0,0,0,0,0,0,0,0,0,0,0,0,0,0,0,0,0,0,0,0,0,0,0,0,0,0,0,0,0,0,0,0,0,0,0,0,0,0,0,0,0,0,0,0,0,1,1,1,1,1,1,1,1,1,1,1,1,1,1,1,1,1,1,1,1,1,1,1,1,1,1,1,1,1,1,0,0,0,0,0,0,0,0,0,0,0,0,0,0,0,0,0,0,0,0,0,0,0,0,0,0,0,0,0,0,0,0,0,0,0,0,0,0,0,0,0,0,0,0,0,0,0,0,0,0,0,0,0,0,0,0,0,0,0,0,0,0,0,0,0,0,0,0,0,0,0,0,0};
	int row_009[176] = {0,0,0,0,0,0,0,0,0,0,0,0,0,0,0,0,0,0,0,0,0,0,0,0,0,0,0,0,0,0,0,0,0,0,0,0,0,0,0,0,0,0,0,0,0,0,0,0,0,0,0,0,0,0,0,0,0,0,0,0,0,0,0,0,0,0,0,0,0,0,0,1,1,1,1,1,1,1,1,1,1,1,1,1,1,1,1,1,1,1,1,1,1,1,1,1,1,1,1,1,1,1,1,1,1,0,0,0,0,0,0,0,0,0,0,0,0,0,0,0,0,0,0,0,0,0,0,0,0,0,0,0,0,0,0,0,0,0,0,0,0,0,0,0,0,0,0,0,0,0,0,0,0,0,0,0,0,0,0,0,0,0,0,0,0,0,0,0,0,0,0,0,0,0,0,0};
	int row_010[176] = {0,0,0,0,0,0,0,0,0,0,0,0,0,0,0,0,0,0,0,0,0,0,0,0,0,0,0,0,0,0,0,0,0,0,0,0,0,0,0,0,0,0,0,0,0,0,0,0,0,0,0,0,0,0,0,0,0,0,0,0,0,0,0,0,0,0,0,0,0,1,1,1,1,1,1,1,1,1,1,1,1,1,1,1,1,1,1,1,1,1,1,1,1,1,1,1,1,1,1,1,1,1,1,1,1,1,1,0,0,0,0,0,0,0,0,0,0,0,0,0,0,0,0,0,0,0,0,0,0,0,0,0,0,0,0,0,0,0,0,0,0,0,0,0,0,0,0,0,0,0,0,0,0,0,0,0,0,0,0,0,0,0,0,0,0,0,0,0,0,0,0,0,0,0,0,0};
	int row_011[176] = {0,0,0,0,0,0,0,0,0,0,0,0,0,0,0,0,0,0,0,0,0,0,0,0,0,0,0,0,0,0,0,0,0,0,0,0,0,0,0,0,0,0,0,0,0,0,0,0,0,0,0,0,0,0,0,0,0,0,0,0,0,0,0,0,0,0,0,1,1,1,1,1,1,1,1,1,1,1,1,1,1,1,1,1,1,1,1,1,1,1,1,1,1,1,1,1,1,1,1,1,1,1,1,1,1,1,1,1,1,0,0,0,0,0,0,0,0,0,0,0,0,0,0,0,0,0,0,0,0,0,0,0,0,0,0,0,0,0,0,0,0,0,0,0,0,0,0,0,0,0,0,0,0,0,0,0,0,0,0,0,0,0,0,0,0,0,0,0,0,0,0,0,0,0,0,0};
	int row_012[176] = {0,0,0,0,0,0,0,0,0,0,0,0,0,0,0,0,0,0,0,0,0,0,0,0,0,0,0,0,0,0,0,0,0,0,0,0,0,0,0,0,0,0,0,0,0,0,0,0,0,0,0,0,0,0,0,0,0,0,0,0,0,0,0,0,0,1,1,1,1,1,1,1,1,1,1,1,1,1,1,1,1,1,1,1,1,1,1,1,1,1,1,1,1,1,1,1,1,1,1,1,1,1,1,1,1,1,1,1,1,1,1,0,0,0,0,0,0,0,0,0,0,0,0,0,0,0,0,0,0,0,0,0,0,0,0,0,0,0,0,0,0,0,0,0,0,0,0,0,0,0,0,0,0,0,0,0,0,0,0,0,0,0,0,0,0,0,0,0,0,0,0,0,0,0,0,0};
	int row_013[176] = {0,0,0,0,0,0,0,0,0,0,0,0,0,0,0,0,0,0,0,0,0,0,0,0,0,0,0,0,0,0,0,0,0,0,0,0,0,0,0,0,0,0,0,0,0,0,0,0,0,0,0,0,0,0,0,0,0,0,0,0,0,0,0,1,1,1,1,1,1,1,1,1,1,1,1,1,1,1,1,1,1,1,1,1,1,1,1,1,1,1,1,1,1,1,1,1,1,1,1,1,1,1,1,1,1,1,1,1,1,1,1,1,1,0,0,0,0,0,0,0,0,0,0,0,0,0,0,0,0,0,0,0,0,0,0,0,0,0,0,0,0,0,0,0,0,0,0,0,0,0,0,0,0,0,0,0,0,0,0,0,0,0,0,0,0,0,0,0,0,0,0,0,0,0,0,0};
	int row_014[176] = {0,0,0,0,0,0,0,0,0,0,0,0,0,0,0,0,0,0,0,0,0,0,0,0,0,0,0,0,0,0,0,0,0,0,0,0,0,0,0,0,0,0,0,0,0,0,0,0,0,0,0,0,0,0,0,0,0,0,0,0,0,1,1,1,1,1,1,1,1,1,1,1,1,1,1,1,1,1,1,1,1,1,1,1,1,1,1,1,1,1,1,1,1,1,1,1,1,1,1,1,1,1,1,1,1,1,1,1,1,1,1,1,1,1,1,0,0,0,0,0,0,0,0,0,0,0,0,0,0,0,0,0,0,0,0,0,0,0,0,0,0,0,0,0,0,0,0,0,0,0,0,0,0,0,0,0,0,0,0,0,0,0,0,0,0,0,0,0,0,0,0,0,0,0,0,0};
	int row_015[176] = {0,0,0,0,0,0,0,0,0,0,0,0,0,0,0,0,0,0,0,0,0,0,0,0,0,0,0,0,0,0,0,0,0,0,0,0,0,0,0,0,0,0,0,0,0,0,0,0,0,0,0,0,0,0,0,0,0,0,0,1,1,1,1,1,1,1,1,1,1,1,1,1,1,1,1,1,1,1,1,1,1,1,1,1,1,1,1,1,1,1,1,1,1,1,1,1,1,1,1,1,1,1,1,1,1,1,1,1,1,1,1,1,1,1,1,1,1,0,0,0,0,0,0,0,0,0,0,0,0,0,0,0,0,0,0,0,0,0,0,0,0,0,0,0,0,0,0,0,0,0,0,0,0,0,0,0,0,0,0,0,0,0,0,0,0,0,0,0,0,0,0,0,0,0,0,0};
	int row_016[176] = {0,0,0,0,0,0,0,0,0,0,0,0,0,0,0,0,0,0,0,0,0,0,0,0,0,0,0,0,0,0,0,0,0,0,0,0,0,0,0,0,0,0,0,0,0,0,0,0,0,0,0,0,0,0,0,0,0,1,1,1,1,1,1,1,1,1,1,1,1,1,1,1,1,1,1,1,1,1,1,1,1,1,1,1,1,1,1,1,1,1,1,1,1,1,1,1,1,1,1,1,1,1,1,1,1,1,1,1,1,1,1,1,1,1,1,1,1,1,1,0,0,0,0,0,0,0,0,0,0,0,0,0,0,0,0,0,0,0,0,0,0,0,0,0,0,0,0,0,0,0,0,0,0,0,0,0,0,0,0,0,0,0,0,0,0,0,0,0,0,0,0,0,0,0,0,0};
	int row_017[176] = {0,0,0,0,0,0,0,0,0,0,0,0,0,0,0,0,0,0,0,0,0,0,0,0,0,0,0,0,0,0,0,0,0,0,0,0,0,0,0,0,0,0,0,0,0,0,0,0,0,0,0,0,0,0,0,1,1,1,1,1,1,1,1,1,1,1,1,1,1,1,1,1,1,1,1,1,1,1,1,1,1,1,1,1,1,1,1,1,1,1,1,1,1,1,1,1,1,1,1,1,1,1,1,1,1,1,1,1,1,1,1,1,1,1,1,1,1,1,1,1,1,0,0,0,0,0,0,0,0,0,0,0,0,0,0,0,0,0,0,0,0,0,0,0,0,0,0,0,0,0,0,0,0,0,0,0,0,0,0,0,0,0,0,0,0,0,0,0,0,0,0,0,0,0,0,0};
	int row_018[176] = {0,0,0,0,0,0,0,0,0,0,0,0,0,0,0,0,0,0,0,0,0,0,0,0,0,0,0,0,0,0,0,0,0,0,0,0,0,0,0,0,0,0,0,0,0,0,0,0,0,0,0,0,0,1,1,1,1,1,1,1,1,1,1,1,1,1,1,1,1,1,1,1,1,1,1,1,1,1,1,1,1,1,1,1,1,1,1,1,1,1,1,1,1,1,1,1,1,1,1,1,1,1,1,1,1,1,1,1,1,1,1,1,1,1,1,1,1,1,1,1,1,1,1,0,0,0,0,0,0,0,0,0,0,0,0,0,0,0,0,0,0,0,0,0,0,0,0,0,0,0,0,0,0,0,0,0,0,0,0,0,0,0,0,0,0,0,0,0,0,0,0,0,0,0,0,0};
	int row_019[176] = {0,0,0,0,0,0,0,0,0,0,0,0,0,0,0,0,0,0,0,0,0,0,0,0,0,0,0,0,0,0,0,0,0,0,0,0,0,0,0,0,0,0,0,0,0,0,0,0,0,0,0,1,1,1,1,1,1,1,1,1,1,1,1,1,1,1,1,1,1,1,1,1,1,1,1,1,1,1,1,1,1,1,1,1,1,1,1,1,1,1,1,1,1,1,1,1,1,1,1,1,1,1,1,1,1,1,1,1,1,1,1,1,1,1,1,1,1,1,1,1,1,1,1,1,1,0,0,0,0,0,0,0,0,0,0,0,0,0,0,0,0,0,0,0,0,0,0,0,0,0,0,0,0,0,0,0,0,0,0,0,0,0,0,0,0,0,0,0,0,0,0,0,0,0,0,0};
	int row_020[176] = {0,0,0,0,0,0,0,0,0,0,0,0,0,0,0,0,0,0,0,0,0,0,0,0,0,0,0,0,0,0,0,0,0,0,0,0,0,0,0,0,0,0,0,0,0,0,0,0,0,1,1,1,1,1,1,1,1,1,1,1,1,1,1,1,1,1,1,1,1,1,1,1,1,1,1,1,1,1,1,1,1,1,1,1,1,1,1,1,1,1,1,1,1,1,1,1,1,1,1,1,1,1,1,1,1,1,1,1,1,1,1,1,1,1,1,1,1,1,1,1,1,1,1,1,1,1,1,0,0,0,0,0,0,0,0,0,0,0,0,0,0,0,0,0,0,0,0,0,0,0,0,0,0,0,0,0,0,0,0,0,0,0,0,0,0,0,0,0,0,0,0,0,0,0,0,0};
	int row_021[176] = {0,0,0,0,0,0,0,0,0,0,0,0,0,0,0,0,0,0,0,0,0,0,0,0,0,0,0,0,0,0,0,0,0,0,0,0,0,0,0,0,0,0,0,0,0,0,0,1,1,1,1,1,1,1,1,1,1,1,1,1,1,1,1,1,1,1,1,1,1,1,1,1,1,1,1,1,1,1,1,1,1,1,1,1,1,1,1,1,1,1,1,1,1,1,1,1,1,1,1,1,1,1,1,1,1,1,1,1,1,1,1,1,1,1,1,1,1,1,1,1,1,1,1,1,1,1,1,1,1,0,0,0,0,0,0,0,0,0,0,0,0,0,0,0,0,0,0,0,0,0,0,0,0,0,0,0,0,0,0,0,0,0,0,0,0,0,0,0,0,0,0,0,0,0,0,0};
	int row_022[176] = {0,0,0,0,0,0,0,0,0,0,0,0,0,0,0,0,0,0,0,0,0,0,0,0,0,0,0,0,0,0,0,0,0,0,0,0,0,0,0,0,0,0,0,0,0,1,1,1,1,1,1,1,1,1,1,1,1,1,1,1,1,1,1,1,1,1,1,1,1,1,1,1,1,1,1,1,1,1,1,1,1,1,1,1,1,1,1,1,1,1,1,1,1,1,1,1,1,1,1,1,1,1,1,1,1,1,1,1,1,1,1,1,1,1,1,1,1,1,1,1,1,1,1,1,1,1,1,1,1,1,1,0,0,0,0,0,0,0,0,0,0,0,0,0,0,0,0,0,0,0,0,0,0,0,0,0,0,0,0,0,0,0,0,0,0,0,0,0,0,0,0,0,0,0,0,0};
	int row_023[176] = {0,0,0,0,0,0,0,0,0,0,0,0,0,0,0,0,0,0,0,0,0,0,0,0,0,0,0,0,0,0,0,0,0,0,0,0,0,0,0,0,0,0,0,1,1,1,1,1,1,1,1,1,1,1,1,1,1,1,1,1,1,1,1,1,1,1,1,1,1,1,1,1,1,1,1,1,1,1,1,1,1,1,1,1,1,1,1,1,1,1,1,1,1,1,1,1,1,1,1,1,1,1,1,1,1,1,1,1,1,1,1,1,1,1,1,1,1,1,1,1,1,1,1,1,1,1,1,1,1,1,1,1,1,0,0,0,0,0,0,0,0,0,0,0,0,0,0,0,0,0,0,0,0,0,0,0,0,0,0,0,0,0,0,0,0,0,0,0,0,0,0,0,0,0,0,0};
	int row_024[176] = {0,0,0,0,0,0,0,0,0,0,0,0,0,0,0,0,0,0,0,0,0,0,0,0,0,0,0,0,0,0,0,0,0,0,0,0,0,0,0,0,0,1,1,1,1,1,1,1,1,1,1,1,1,1,1,1,1,1,1,1,1,1,1,1,1,1,1,1,1,1,1,1,1,1,1,1,1,1,1,1,1,1,1,1,1,1,1,1,1,1,1,1,1,1,1,1,1,1,1,1,1,1,1,1,1,1,1,1,1,1,1,1,1,1,1,1,1,1,1,1,1,1,1,1,1,1,1,1,1,1,1,1,1,1,1,0,0,0,0,0,0,0,0,0,0,0,0,0,0,0,0,0,0,0,0,0,0,0,0,0,0,0,0,0,0,0,0,0,0,0,0,0,0,0,0,0};
	int row_025[176] = {0,0,0,0,0,0,0,0,0,0,0,0,0,0,0,0,0,0,0,0,0,0,0,0,0,0,0,0,0,0,0,0,0,0,0,0,0,0,0,1,1,1,1,1,1,1,1,1,1,1,1,1,1,1,1,1,1,1,1,1,1,1,1,1,1,1,1,1,1,1,1,1,1,1,1,1,1,1,1,1,1,1,1,1,1,1,1,1,1,1,1,1,1,1,1,1,1,1,1,1,1,1,1,1,1,1,1,1,1,1,1,1,1,1,1,1,1,1,1,1,1,1,1,1,1,1,1,1,1,1,1,1,1,1,1,1,1,0,0,0,0,0,0,0,0,0,0,0,0,0,0,0,0,0,0,0,0,0,0,0,0,0,0,0,0,0,0,0,0,0,0,0,0,0,0,0};
	int row_026[176] = {0,0,0,0,0,0,0,0,0,0,0,0,0,0,0,0,0,0,0,0,0,0,0,0,0,0,0,0,0,0,0,0,0,0,0,0,0,1,1,1,1,1,1,1,1,1,1,1,1,1,1,1,1,1,1,1,1,1,1,1,1,1,1,1,1,1,1,1,1,1,1,1,1,1,1,1,1,1,1,1,1,1,1,1,1,1,1,1,1,1,1,1,1,1,1,1,1,1,1,1,1,1,1,1,1,1,1,1,1,1,1,1,1,1,1,1,1,1,1,1,1,1,1,1,1,1,1,1,1,1,1,1,1,1,1,1,1,1,1,0,0,0,0,0,0,0,0,0,0,0,0,0,0,0,0,0,0,0,0,0,0,0,0,0,0,0,0,0,0,0,0,0,0,0,0,0};
	int row_027[176] = {0,0,0,0,0,0,0,0,0,0,0,0,0,0,0,0,0,0,0,0,0,0,0,0,0,0,0,0,0,0,0,0,0,0,0,1,1,1,1,1,1,1,1,1,1,1,1,1,1,1,1,1,1,1,1,1,1,1,1,1,1,1,1,1,1,1,1,1,1,1,1,1,1,1,1,1,1,1,1,1,1,1,1,1,1,1,1,1,1,1,1,1,1,1,1,1,1,1,1,1,1,1,1,1,1,1,1,1,1,1,1,1,1,1,1,1,1,1,1,1,1,1,1,1,1,1,1,1,1,1,1,1,1,1,1,1,1,1,1,1,1,0,0,0,0,0,0,0,0,0,0,0,0,0,0,0,0,0,0,0,0,0,0,0,0,0,0,0,0,0,0,0,0,0,0,0};
	int row_028[176] = {0,0,0,0,0,0,0,0,0,0,0,0,0,0,0,0,0,0,0,0,0,0,0,0,0,0,0,0,0,0,0,0,0,1,1,1,1,1,1,1,1,1,1,1,1,1,1,1,1,1,1,1,1,1,1,1,1,1,1,1,1,1,1,1,1,1,1,1,1,1,1,1,1,1,1,1,1,1,1,1,1,1,1,1,1,1,1,1,1,1,1,1,1,1,1,1,1,1,1,1,1,1,1,1,1,1,1,1,1,1,1,1,1,1,1,1,1,1,1,1,1,1,1,1,1,1,1,1,1,1,1,1,1,1,1,1,1,1,1,1,1,1,1,0,0,0,0,0,0,0,0,0,0,0,0,0,0,0,0,0,0,0,0,0,0,0,0,0,0,0,0,0,0,0,0,0};
	int row_029[176] = {0,0,0,0,0,0,0,0,0,0,0,0,0,0,0,0,0,0,0,0,0,0,0,0,0,0,0,0,0,0,0,1,1,1,1,1,1,1,1,1,1,1,1,1,1,1,1,1,1,1,1,1,1,1,1,1,1,1,1,1,1,1,1,1,1,1,1,1,1,1,1,1,1,1,1,1,1,1,1,1,1,1,1,1,1,1,1,1,1,1,1,1,1,1,1,1,1,1,1,1,1,1,1,1,1,1,1,1,1,1,1,1,1,1,1,1,1,1,1,1,1,1,1,1,1,1,1,1,1,1,1,1,1,1,1,1,1,1,1,1,1,1,1,1,1,0,0,0,0,0,0,0,0,0,0,0,0,0,0,0,0,0,0,0,0,0,0,0,0,0,0,0,0,0,0,0};
	int row_030[176] = {0,0,0,0,0,0,0,0,0,0,0,0,0,0,0,0,0,0,0,0,0,0,0,0,0,0,0,0,0,1,1,1,1,1,1,1,1,1,1,1,1,1,1,1,1,1,1,1,1,1,1,1,1,1,1,1,1,1,1,1,1,1,1,1,1,1,1,1,1,1,1,1,1,1,1,1,1,1,1,1,1,1,1,1,1,1,1,1,1,1,1,1,1,1,1,1,1,1,1,1,1,1,1,1,1,1,1,1,1,1,1,1,1,1,1,1,1,1,1,1,1,1,1,1,1,1,1,1,1,1,1,1,1,1,1,1,1,1,1,1,1,1,1,1,1,1,1,0,0,0,0,0,0,0,0,0,0,0,0,0,0,0,0,0,0,0,0,0,0,0,0,0,0,0,0,0};
	int row_031[176] = {0,0,0,0,0,0,0,0,0,0,0,0,0,0,0,0,0,0,0,0,0,0,0,0,0,0,0,1,1,1,1,1,1,1,1,1,1,1,1,1,1,1,1,1,1,1,1,1,1,1,1,1,1,1,1,1,1,1,1,1,1,1,1,1,1,1,1,1,1,1,1,1,1,1,1,1,1,1,1,1,1,1,1,1,1,1,1,1,1,1,1,1,1,1,1,1,1,1,1,1,1,1,1,1,1,1,1,1,1,1,1,1,1,1,1,1,1,1,1,1,1,1,1,1,1,1,1,1,1,1,1,1,1,1,1,1,1,1,1,1,1,1,1,1,1,1,1,1,1,0,0,0,0,0,0,0,0,0,0,0,0,0,0,0,0,0,0,0,0,0,0,0,0,0,0,0};
	int row_032[176] = {0,0,0,0,0,0,0,0,0,0,0,0,0,0,0,0,0,0,0,0,0,0,0,0,0,1,1,1,1,1,1,1,1,1,1,1,1,1,1,1,1,1,1,1,1,1,1,1,1,1,1,1,1,1,1,1,1,1,1,1,1,1,1,1,1,1,1,1,1,1,1,1,1,1,1,1,1,1,1,1,1,1,1,1,1,1,1,1,1,1,1,1,1,1,1,1,1,1,1,1,1,1,1,1,1,1,1,1,1,1,1,1,1,1,1,1,1,1,1,1,1,1,1,1,1,1,1,1,1,1,1,1,1,1,1,1,1,1,1,1,1,1,1,1,1,1,1,1,1,1,1,0,0,0,0,0,0,0,0,0,0,0,0,0,0,0,0,0,0,0,0,0,0,0,0,0};
	int row_033[176] = {0,0,0,0,0,0,0,0,0,0,0,0,0,0,0,0,0,0,0,0,0,0,0,1,1,1,1,1,1,1,1,1,1,1,1,1,1,1,1,1,1,1,1,1,1,1,1,1,1,1,1,1,1,1,1,1,1,1,1,1,1,1,1,1,1,1,1,1,1,1,1,1,1,1,1,1,1,1,1,1,1,1,1,1,1,1,1,1,1,1,1,1,1,1,1,1,1,1,1,1,1,1,1,1,1,1,1,1,1,1,1,1,1,1,1,1,1,1,1,1,1,1,1,1,1,1,1,1,1,1,1,1,1,1,1,1,1,1,1,1,1,1,1,1,1,1,1,1,1,1,1,1,1,0,0,0,0,0,0,0,0,0,0,0,0,0,0,0,0,0,0,0,0,0,0,0};
	int row_034[176] = {0,0,0,0,0,0,0,0,0,0,0,0,0,0,0,0,0,0,0,0,0,1,1,1,1,1,1,1,1,1,1,1,1,1,1,1,1,1,1,1,1,1,1,1,1,1,1,1,1,1,1,1,1,1,1,1,1,1,1,1,1,1,1,1,1,1,1,1,1,1,1,1,1,1,1,1,1,1,1,1,1,1,1,1,1,1,1,1,1,1,1,1,1,1,1,1,1,1,1,1,1,1,1,1,1,1,1,1,1,1,1,1,1,1,1,1,1,1,1,1,1,1,1,1,1,1,1,1,1,1,1,1,1,1,1,1,1,1,1,1,1,1,1,1,1,1,1,1,1,1,1,1,1,1,1,0,0,0,0,0,0,0,0,0,0,0,0,0,0,0,0,0,0,0,0,0};
	int row_035[176] = {0,0,0,0,0,0,0,0,0,0,0,0,0,0,0,0,0,0,0,1,1,1,1,1,1,1,1,1,1,1,1,1,1,1,1,1,1,1,1,1,1,1,1,1,1,1,1,1,1,1,1,1,1,1,1,1,1,1,1,1,1,1,1,1,1,1,1,1,1,1,1,1,1,1,1,1,1,1,1,1,1,1,1,1,1,1,1,1,1,1,1,1,1,1,1,1,1,1,1,1,1,1,1,1,1,1,1,1,1,1,1,1,1,1,1,1,1,1,1,1,1,1,1,1,1,1,1,1,1,1,1,1,1,1,1,1,1,1,1,1,1,1,1,1,1,1,1,1,1,1,1,1,1,1,1,1,1,0,0,0,0,0,0,0,0,0,0,0,0,0,0,0,0,0,0,0};
	int row_036[176] = {0,0,0,0,0,0,0,0,0,0,0,0,0,0,0,0,0,1,1,1,1,1,1,1,1,1,1,1,1,1,1,1,1,1,1,1,1,1,1,1,1,1,1,1,1,1,1,1,1,1,1,1,1,1,1,1,1,1,1,1,1,1,1,1,1,1,1,1,1,1,1,1,1,1,1,1,1,1,1,1,1,1,1,1,1,1,1,1,1,1,1,1,1,1,1,1,1,1,1,1,1,1,1,1,1,1,1,1,1,1,1,1,1,1,1,1,1,1,1,1,1,1,1,1,1,1,1,1,1,1,1,1,1,1,1,1,1,1,1,1,1,1,1,1,1,1,1,1,1,1,1,1,1,1,1,1,1,1,1,0,0,0,0,0,0,0,0,0,0,0,0,0,0,0,0,0};
	int row_037[176] = {0,0,0,0,0,0,0,0,0,0,0,0,0,0,0,1,1,1,1,1,1,1,1,1,1,1,1,1,1,1,1,1,1,1,1,1,1,1,1,1,1,1,1,1,1,1,1,1,1,1,1,1,1,1,1,1,1,1,1,1,1,1,1,1,1,1,1,1,1,1,1,1,1,1,1,1,1,1,1,1,1,1,1,1,1,1,1,1,1,1,1,1,1,1,1,1,1,1,1,1,1,1,1,1,1,1,1,1,1,1,1,1,1,1,1,1,1,1,1,1,1,1,1,1,1,1,1,1,1,1,1,1,1,1,1,1,1,1,1,1,1,1,1,1,1,1,1,1,1,1,1,1,1,1,1,1,1,1,1,1,1,0,0,0,0,0,0,0,0,0,0,0,0,0,0,0};
	int row_038[176] = {0,0,0,0,0,0,0,0,0,0,0,0,0,1,1,1,1,1,1,1,1,1,1,1,1,1,1,1,1,1,1,1,1,1,1,1,1,1,1,1,1,1,1,1,1,1,1,1,1,1,1,1,1,1,1,1,1,1,1,1,1,1,1,1,1,1,1,1,1,1,1,1,1,1,1,1,1,1,1,1,1,1,1,1,1,1,1,1,1,1,1,1,1,1,1,1,1,1,1,1,1,1,1,1,1,1,1,1,1,1,1,1,1,1,1,1,1,1,1,1,1,1,1,1,1,1,1,1,1,1,1,1,1,1,1,1,1,1,1,1,1,1,1,1,1,1,1,1,1,1,1,1,1,1,1,1,1,1,1,1,1,1,1,0,0,0,0,0,0,0,0,0,0,0,0,0};
	int row_039[176] = {0,0,0,0,0,0,0,0,0,0,0,1,1,1,1,1,1,1,1,1,1,1,1,1,1,1,1,1,1,1,1,1,1,1,1,1,1,1,1,1,1,1,1,1,1,1,1,1,1,1,1,1,1,1,1,1,1,1,1,1,1,1,1,1,1,1,1,1,1,1,1,1,1,1,1,1,1,1,1,1,1,1,1,1,1,1,1,1,1,1,1,1,1,1,1,1,1,1,1,1,1,1,1,1,1,1,1,1,1,1,1,1,1,1,1,1,1,1,1,1,1,1,1,1,1,1,1,1,1,1,1,1,1,1,1,1,1,1,1,1,1,1,1,1,1,1,1,1,1,1,1,1,1,1,1,1,1,1,1,1,1,1,1,1,1,0,0,0,0,0,0,0,0,0,0,0};
	int row_040[176] = {0,0,0,0,0,0,0,0,0,1,1,1,1,1,1,1,1,1,1,1,1,1,1,1,1,1,1,1,1,1,1,1,1,1,1,1,1,1,1,1,1,1,1,1,1,1,1,1,1,1,1,1,1,1,1,1,1,1,1,1,1,1,1,1,1,1,1,1,1,1,1,1,1,1,1,1,1,1,1,1,1,1,1,1,1,1,1,1,1,1,1,1,1,1,1,1,1,1,1,1,1,1,1,1,1,1,1,1,1,1,1,1,1,1,1,1,1,1,1,1,1,1,1,1,1,1,1,1,1,1,1,1,1,1,1,1,1,1,1,1,1,1,1,1,1,1,1,1,1,1,1,1,1,1,1,1,1,1,1,1,1,1,1,1,1,1,1,0,0,0,0,0,0,0,0,0};
	int row_041[176] = {0,0,0,0,0,0,0,1,1,1,1,1,1,1,1,1,1,1,1,1,1,1,1,1,1,1,1,1,1,1,1,1,1,1,1,1,1,1,1,1,1,1,1,1,1,1,1,1,1,1,1,1,1,1,1,1,1,1,1,1,1,1,1,1,1,1,1,1,1,1,1,1,1,1,1,1,1,1,1,1,1,1,1,1,1,1,1,1,1,1,1,1,1,1,1,1,1,1,1,1,1,1,1,1,1,1,1,1,1,1,1,1,1,1,1,1,1,1,1,1,1,1,1,1,1,1,1,1,1,1,1,1,1,1,1,1,1,1,1,1,1,1,1,1,1,1,1,1,1,1,1,1,1,1,1,1,1,1,1,1,1,1,1,1,1,1,1,1,1,0,0,0,0,0,0,0};
	int row_042[176] = {0,0,0,0,0,1,1,1,1,1,1,1,1,1,1,1,1,1,1,1,1,1,1,1,1,1,1,1,1,1,1,1,1,1,1,1,1,1,1,1,1,1,1,1,1,1,1,1,1,1,1,1,1,1,1,1,1,1,1,1,1,1,1,1,1,1,1,1,1,1,1,1,1,1,1,1,1,1,1,1,1,1,1,1,1,1,1,1,1,1,1,1,1,1,1,1,1,1,1,1,1,1,1,1,1,1,1,1,1,1,1,1,1,1,1,1,1,1,1,1,1,1,1,1,1,1,1,1,1,1,1,1,1,1,1,1,1,1,1,1,1,1,1,1,1,1,1,1,1,1,1,1,1,1,1,1,1,1,1,1,1,1,1,1,1,1,1,1,1,1,1,0,0,0,0,0};
	int row_043[176] = {0,0,0,1,1,1,1,1,1,1,1,1,1,1,1,1,1,1,1,1,1,1,1,1,1,1,1,1,1,1,1,1,1,1,1,1,1,1,1,1,1,1,1,1,1,1,1,1,1,1,1,1,1,1,1,1,1,1,1,1,1,1,1,1,1,1,1,1,1,1,1,1,1,1,1,1,1,1,1,1,1,1,1,1,1,1,1,1,1,1,1,1,1,1,1,1,1,1,1,1,1,1,1,1,1,1,1,1,1,1,1,1,1,1,1,1,1,1,1,1,1,1,1,1,1,1,1,1,1,1,1,1,1,1,1,1,1,1,1,1,1,1,1,1,1,1,1,1,1,1,1,1,1,1,1,1,1,1,1,1,1,1,1,1,1,1,1,1,1,1,1,1,1,0,0,0};
	int row_044[176] = {0,1,1,1,1,1,1,1,1,1,1,1,1,1,1,1,1,1,1,1,1,1,1,1,1,1,1,1,1,1,1,1,1,1,1,1,1,1,1,1,1,1,1,1,1,1,1,1,1,1,1,1,1,1,1,1,1,1,1,1,1,1,1,1,1,1,1,1,1,1,1,1,1,1,1,1,1,1,1,1,1,1,1,1,1,1,1,1,1,1,1,1,1,1,1,1,1,1,1,1,1,1,1,1,1,1,1,1,1,1,1,1,1,1,1,1,1,1,1,1,1,1,1,1,1,1,1,1,1,1,1,1,1,1,1,1,1,1,1,1,1,1,1,1,1,1,1,1,1,1,1,1,1,1,1,1,1,1,1,1,1,1,1,1,1,1,1,1,1,1,1,1,1,1,1,0};

	int row_160[176] = {0,1,1,1,1,1,1,1,1,1,1,1,1,1,1,1,1,1,1,1,1,1,1,1,1,1,1,1,1,1,1,1,1,1,1,1,1,1,1,1,1,1,1,1,1,1,1,1,1,1,1,1,1,1,1,1,1,1,1,1,1,1,1,1,1,1,1,1,1,1,1,1,1,1,1,1,1,1,1,1,1,1,1,1,1,1,1,1,1,1,1,1,1,1,1,1,1,1,1,1,1,1,1,1,1,1,1,1,1,1,1,1,1,1,1,1,1,1,1,1,1,1,1,1,1,1,1,1,1,1,1,1,1,1,1,1,1,1,1,1,1,1,1,1,1,1,1,1,1,1,1,1,1,1,1,1,1,1,1,1,1,1,1,1,1,1,1,1,1,1,1,1,1,1,1,0};
	int row_161[176] = {0,0,0,1,1,1,1,1,1,1,1,1,1,1,1,1,1,1,1,1,1,1,1,1,1,1,1,1,1,1,1,1,1,1,1,1,1,1,1,1,1,1,1,1,1,1,1,1,1,1,1,1,1,1,1,1,1,1,1,1,1,1,1,1,1,1,1,1,1,1,1,1,1,1,1,1,1,1,1,1,1,1,1,1,1,1,1,1,1,1,1,1,1,1,1,1,1,1,1,1,1,1,1,1,1,1,1,1,1,1,1,1,1,1,1,1,1,1,1,1,1,1,1,1,1,1,1,1,1,1,1,1,1,1,1,1,1,1,1,1,1,1,1,1,1,1,1,1,1,1,1,1,1,1,1,1,1,1,1,1,1,1,1,1,1,1,1,1,1,1,1,1,1,0,0,0};
	int row_162[176] = {0,0,0,0,0,1,1,1,1,1,1,1,1,1,1,1,1,1,1,1,1,1,1,1,1,1,1,1,1,1,1,1,1,1,1,1,1,1,1,1,1,1,1,1,1,1,1,1,1,1,1,1,1,1,1,1,1,1,1,1,1,1,1,1,1,1,1,1,1,1,1,1,1,1,1,1,1,1,1,1,1,1,1,1,1,1,1,1,1,1,1,1,1,1,1,1,1,1,1,1,1,1,1,1,1,1,1,1,1,1,1,1,1,1,1,1,1,1,1,1,1,1,1,1,1,1,1,1,1,1,1,1,1,1,1,1,1,1,1,1,1,1,1,1,1,1,1,1,1,1,1,1,1,1,1,1,1,1,1,1,1,1,1,1,1,1,1,1,1,1,1,0,0,0,0,0};
	int row_163[176] = {0,0,0,0,0,0,0,1,1,1,1,1,1,1,1,1,1,1,1,1,1,1,1,1,1,1,1,1,1,1,1,1,1,1,1,1,1,1,1,1,1,1,1,1,1,1,1,1,1,1,1,1,1,1,1,1,1,1,1,1,1,1,1,1,1,1,1,1,1,1,1,1,1,1,1,1,1,1,1,1,1,1,1,1,1,1,1,1,1,1,1,1,1,1,1,1,1,1,1,1,1,1,1,1,1,1,1,1,1,1,1,1,1,1,1,1,1,1,1,1,1,1,1,1,1,1,1,1,1,1,1,1,1,1,1,1,1,1,1,1,1,1,1,1,1,1,1,1,1,1,1,1,1,1,1,1,1,1,1,1,1,1,1,1,1,1,1,1,1,0,0,0,0,0,0,0};
	int row_164[176] = {0,0,0,0,0,0,0,0,0,1,1,1,1,1,1,1,1,1,1,1,1,1,1,1,1,1,1,1,1,1,1,1,1,1,1,1,1,1,1,1,1,1,1,1,1,1,1,1,1,1,1,1,1,1,1,1,1,1,1,1,1,1,1,1,1,1,1,1,1,1,1,1,1,1,1,1,1,1,1,1,1,1,1,1,1,1,1,1,1,1,1,1,1,1,1,1,1,1,1,1,1,1,1,1,1,1,1,1,1,1,1,1,1,1,1,1,1,1,1,1,1,1,1,1,1,1,1,1,1,1,1,1,1,1,1,1,1,1,1,1,1,1,1,1,1,1,1,1,1,1,1,1,1,1,1,1,1,1,1,1,1,1,1,1,1,1,1,0,0,0,0,0,0,0,0,0};
	int row_165[176] = {0,0,0,0,0,0,0,0,0,0,0,1,1,1,1,1,1,1,1,1,1,1,1,1,1,1,1,1,1,1,1,1,1,1,1,1,1,1,1,1,1,1,1,1,1,1,1,1,1,1,1,1,1,1,1,1,1,1,1,1,1,1,1,1,1,1,1,1,1,1,1,1,1,1,1,1,1,1,1,1,1,1,1,1,1,1,1,1,1,1,1,1,1,1,1,1,1,1,1,1,1,1,1,1,1,1,1,1,1,1,1,1,1,1,1,1,1,1,1,1,1,1,1,1,1,1,1,1,1,1,1,1,1,1,1,1,1,1,1,1,1,1,1,1,1,1,1,1,1,1,1,1,1,1,1,1,1,1,1,1,1,1,1,1,1,0,0,0,0,0,0,0,0,0,0,0};
	int row_166[176] = {0,0,0,0,0,0,0,0,0,0,0,0,0,1,1,1,1,1,1,1,1,1,1,1,1,1,1,1,1,1,1,1,1,1,1,1,1,1,1,1,1,1,1,1,1,1,1,1,1,1,1,1,1,1,1,1,1,1,1,1,1,1,1,1,1,1,1,1,1,1,1,1,1,1,1,1,1,1,1,1,1,1,1,1,1,1,1,1,1,1,1,1,1,1,1,1,1,1,1,1,1,1,1,1,1,1,1,1,1,1,1,1,1,1,1,1,1,1,1,1,1,1,1,1,1,1,1,1,1,1,1,1,1,1,1,1,1,1,1,1,1,1,1,1,1,1,1,1,1,1,1,1,1,1,1,1,1,1,1,1,1,1,1,0,0,0,0,0,0,0,0,0,0,0,0,0};
	int row_167[176] = {0,0,0,0,0,0,0,0,0,0,0,0,0,0,0,1,1,1,1,1,1,1,1,1,1,1,1,1,1,1,1,1,1,1,1,1,1,1,1,1,1,1,1,1,1,1,1,1,1,1,1,1,1,1,1,1,1,1,1,1,1,1,1,1,1,1,1,1,1,1,1,1,1,1,1,1,1,1,1,1,1,1,1,1,1,1,1,1,1,1,1,1,1,1,1,1,1,1,1,1,1,1,1,1,1,1,1,1,1,1,1,1,1,1,1,1,1,1,1,1,1,1,1,1,1,1,1,1,1,1,1,1,1,1,1,1,1,1,1,1,1,1,1,1,1,1,1,1,1,1,1,1,1,1,1,1,1,1,1,1,1,0,0,0,0,0,0,0,0,0,0,0,0,0,0,0};
	int row_168[176] = {0,0,0,0,0,0,0,0,0,0,0,0,0,0,0,0,0,1,1,1,1,1,1,1,1,1,1,1,1,1,1,1,1,1,1,1,1,1,1,1,1,1,1,1,1,1,1,1,1,1,1,1,1,1,1,1,1,1,1,1,1,1,1,1,1,1,1,1,1,1,1,1,1,1,1,1,1,1,1,1,1,1,1,1,1,1,1,1,1,1,1,1,1,1,1,1,1,1,1,1,1,1,1,1,1,1,1,1,1,1,1,1,1,1,1,1,1,1,1,1,1,1,1,1,1,1,1,1,1,1,1,1,1,1,1,1,1,1,1,1,1,1,1,1,1,1,1,1,1,1,1,1,1,1,1,1,1,1,1,0,0,0,0,0,0,0,0,0,0,0,0,0,0,0,0,0};
	int row_169[176] = {0,0,0,0,0,0,0,0,0,0,0,0,0,0,0,0,0,0,0,1,1,1,1,1,1,1,1,1,1,1,1,1,1,1,1,1,1,1,1,1,1,1,1,1,1,1,1,1,1,1,1,1,1,1,1,1,1,1,1,1,1,1,1,1,1,1,1,1,1,1,1,1,1,1,1,1,1,1,1,1,1,1,1,1,1,1,1,1,1,1,1,1,1,1,1,1,1,1,1,1,1,1,1,1,1,1,1,1,1,1,1,1,1,1,1,1,1,1,1,1,1,1,1,1,1,1,1,1,1,1,1,1,1,1,1,1,1,1,1,1,1,1,1,1,1,1,1,1,1,1,1,1,1,1,1,1,1,0,0,0,0,0,0,0,0,0,0,0,0,0,0,0,0,0,0,0};
	int row_170[176] = {0,0,0,0,0,0,0,0,0,0,0,0,0,0,0,0,0,0,0,0,0,1,1,1,1,1,1,1,1,1,1,1,1,1,1,1,1,1,1,1,1,1,1,1,1,1,1,1,1,1,1,1,1,1,1,1,1,1,1,1,1,1,1,1,1,1,1,1,1,1,1,1,1,1,1,1,1,1,1,1,1,1,1,1,1,1,1,1,1,1,1,1,1,1,1,1,1,1,1,1,1,1,1,1,1,1,1,1,1,1,1,1,1,1,1,1,1,1,1,1,1,1,1,1,1,1,1,1,1,1,1,1,1,1,1,1,1,1,1,1,1,1,1,1,1,1,1,1,1,1,1,1,1,1,1,0,0,0,0,0,0,0,0,0,0,0,0,0,0,0,0,0,0,0,0,0};
	int row_171[176] = {0,0,0,0,0,0,0,0,0,0,0,0,0,0,0,0,0,0,0,0,0,0,0,1,1,1,1,1,1,1,1,1,1,1,1,1,1,1,1,1,1,1,1,1,1,1,1,1,1,1,1,1,1,1,1,1,1,1,1,1,1,1,1,1,1,1,1,1,1,1,1,1,1,1,1,1,1,1,1,1,1,1,1,1,1,1,1,1,1,1,1,1,1,1,1,1,1,1,1,1,1,1,1,1,1,1,1,1,1,1,1,1,1,1,1,1,1,1,1,1,1,1,1,1,1,1,1,1,1,1,1,1,1,1,1,1,1,1,1,1,1,1,1,1,1,1,1,1,1,1,1,1,1,0,0,0,0,0,0,0,0,0,0,0,0,0,0,0,0,0,0,0,0,0,0,0};
	int row_172[176] = {0,0,0,0,0,0,0,0,0,0,0,0,0,0,0,0,0,0,0,0,0,0,0,0,0,1,1,1,1,1,1,1,1,1,1,1,1,1,1,1,1,1,1,1,1,1,1,1,1,1,1,1,1,1,1,1,1,1,1,1,1,1,1,1,1,1,1,1,1,1,1,1,1,1,1,1,1,1,1,1,1,1,1,1,1,1,1,1,1,1,1,1,1,1,1,1,1,1,1,1,1,1,1,1,1,1,1,1,1,1,1,1,1,1,1,1,1,1,1,1,1,1,1,1,1,1,1,1,1,1,1,1,1,1,1,1,1,1,1,1,1,1,1,1,1,1,1,1,1,1,1,0,0,0,0,0,0,0,0,0,0,0,0,0,0,0,0,0,0,0,0,0,0,0,0,0};
	int row_173[176] = {0,0,0,0,0,0,0,0,0,0,0,0,0,0,0,0,0,0,0,0,0,0,0,0,0,0,0,1,1,1,1,1,1,1,1,1,1,1,1,1,1,1,1,1,1,1,1,1,1,1,1,1,1,1,1,1,1,1,1,1,1,1,1,1,1,1,1,1,1,1,1,1,1,1,1,1,1,1,1,1,1,1,1,1,1,1,1,1,1,1,1,1,1,1,1,1,1,1,1,1,1,1,1,1,1,1,1,1,1,1,1,1,1,1,1,1,1,1,1,1,1,1,1,1,1,1,1,1,1,1,1,1,1,1,1,1,1,1,1,1,1,1,1,1,1,1,1,1,1,0,0,0,0,0,0,0,0,0,0,0,0,0,0,0,0,0,0,0,0,0,0,0,0,0,0,0};
	int row_174[176] = {0,0,0,0,0,0,0,0,0,0,0,0,0,0,0,0,0,0,0,0,0,0,0,0,0,0,0,0,0,1,1,1,1,1,1,1,1,1,1,1,1,1,1,1,1,1,1,1,1,1,1,1,1,1,1,1,1,1,1,1,1,1,1,1,1,1,1,1,1,1,1,1,1,1,1,1,1,1,1,1,1,1,1,1,1,1,1,1,1,1,1,1,1,1,1,1,1,1,1,1,1,1,1,1,1,1,1,1,1,1,1,1,1,1,1,1,1,1,1,1,1,1,1,1,1,1,1,1,1,1,1,1,1,1,1,1,1,1,1,1,1,1,1,1,1,1,1,0,0,0,0,0,0,0,0,0,0,0,0,0,0,0,0,0,0,0,0,0,0,0,0,0,0,0,0,0};
	int row_175[176] = {0,0,0,0,0,0,0,0,0,0,0,0,0,0,0,0,0,0,0,0,0,0,0,0,0,0,0,0,0,0,0,1,1,1,1,1,1,1,1,1,1,1,1,1,1,1,1,1,1,1,1,1,1,1,1,1,1,1,1,1,1,1,1,1,1,1,1,1,1,1,1,1,1,1,1,1,1,1,1,1,1,1,1,1,1,1,1,1,1,1,1,1,1,1,1,1,1,1,1,1,1,1,1,1,1,1,1,1,1,1,1,1,1,1,1,1,1,1,1,1,1,1,1,1,1,1,1,1,1,1,1,1,1,1,1,1,1,1,1,1,1,1,1,1,1,0,0,0,0,0,0,0,0,0,0,0,0,0,0,0,0,0,0,0,0,0,0,0,0,0,0,0,0,0,0,0};
	int row_176[176] = {0,0,0,0,0,0,0,0,0,0,0,0,0,0,0,0,0,0,0,0,0,0,0,0,0,0,0,0,0,0,0,0,0,1,1,1,1,1,1,1,1,1,1,1,1,1,1,1,1,1,1,1,1,1,1,1,1,1,1,1,1,1,1,1,1,1,1,1,1,1,1,1,1,1,1,1,1,1,1,1,1,1,1,1,1,1,1,1,1,1,1,1,1,1,1,1,1,1,1,1,1,1,1,1,1,1,1,1,1,1,1,1,1,1,1,1,1,1,1,1,1,1,1,1,1,1,1,1,1,1,1,1,1,1,1,1,1,1,1,1,1,1,1,0,0,0,0,0,0,0,0,0,0,0,0,0,0,0,0,0,0,0,0,0,0,0,0,0,0,0,0,0,0,0,0,0};
	int row_177[176] = {0,0,0,0,0,0,0,0,0,0,0,0,0,0,0,0,0,0,0,0,0,0,0,0,0,0,0,0,0,0,0,0,0,0,0,1,1,1,1,1,1,1,1,1,1,1,1,1,1,1,1,1,1,1,1,1,1,1,1,1,1,1,1,1,1,1,1,1,1,1,1,1,1,1,1,1,1,1,1,1,1,1,1,1,1,1,1,1,1,1,1,1,1,1,1,1,1,1,1,1,1,1,1,1,1,1,1,1,1,1,1,1,1,1,1,1,1,1,1,1,1,1,1,1,1,1,1,1,1,1,1,1,1,1,1,1,1,1,1,1,1,0,0,0,0,0,0,0,0,0,0,0,0,0,0,0,0,0,0,0,0,0,0,0,0,0,0,0,0,0,0,0,0,0,0,0};
	int row_178[176] = {0,0,0,0,0,0,0,0,0,0,0,0,0,0,0,0,0,0,0,0,0,0,0,0,0,0,0,0,0,0,0,0,0,0,0,0,0,1,1,1,1,1,1,1,1,1,1,1,1,1,1,1,1,1,1,1,1,1,1,1,1,1,1,1,1,1,1,1,1,1,1,1,1,1,1,1,1,1,1,1,1,1,1,1,1,1,1,1,1,1,1,1,1,1,1,1,1,1,1,1,1,1,1,1,1,1,1,1,1,1,1,1,1,1,1,1,1,1,1,1,1,1,1,1,1,1,1,1,1,1,1,1,1,1,1,1,1,1,1,0,0,0,0,0,0,0,0,0,0,0,0,0,0,0,0,0,0,0,0,0,0,0,0,0,0,0,0,0,0,0,0,0,0,0,0,0};
	int row_179[176] = {0,0,0,0,0,0,0,0,0,0,0,0,0,0,0,0,0,0,0,0,0,0,0,0,0,0,0,0,0,0,0,0,0,0,0,0,0,0,0,1,1,1,1,1,1,1,1,1,1,1,1,1,1,1,1,1,1,1,1,1,1,1,1,1,1,1,1,1,1,1,1,1,1,1,1,1,1,1,1,1,1,1,1,1,1,1,1,1,1,1,1,1,1,1,1,1,1,1,1,1,1,1,1,1,1,1,1,1,1,1,1,1,1,1,1,1,1,1,1,1,1,1,1,1,1,1,1,1,1,1,1,1,1,1,1,1,1,0,0,0,0,0,0,0,0,0,0,0,0,0,0,0,0,0,0,0,0,0,0,0,0,0,0,0,0,0,0,0,0,0,0,0,0,0,0,0};
	int row_180[176] = {0,0,0,0,0,0,0,0,0,0,0,0,0,0,0,0,0,0,0,0,0,0,0,0,0,0,0,0,0,0,0,0,0,0,0,0,0,0,0,0,0,1,1,1,1,1,1,1,1,1,1,1,1,1,1,1,1,1,1,1,1,1,1,1,1,1,1,1,1,1,1,1,1,1,1,1,1,1,1,1,1,1,1,1,1,1,1,1,1,1,1,1,1,1,1,1,1,1,1,1,1,1,1,1,1,1,1,1,1,1,1,1,1,1,1,1,1,1,1,1,1,1,1,1,1,1,1,1,1,1,1,1,1,1,1,0,0,0,0,0,0,0,0,0,0,0,0,0,0,0,0,0,0,0,0,0,0,0,0,0,0,0,0,0,0,0,0,0,0,0,0,0,0,0,0,0};
	int row_181[176] = {0,0,0,0,0,0,0,0,0,0,0,0,0,0,0,0,0,0,0,0,0,0,0,0,0,0,0,0,0,0,0,0,0,0,0,0,0,0,0,0,0,0,0,1,1,1,1,1,1,1,1,1,1,1,1,1,1,1,1,1,1,1,1,1,1,1,1,1,1,1,1,1,1,1,1,1,1,1,1,1,1,1,1,1,1,1,1,1,1,1,1,1,1,1,1,1,1,1,1,1,1,1,1,1,1,1,1,1,1,1,1,1,1,1,1,1,1,1,1,1,1,1,1,1,1,1,1,1,1,1,1,1,1,0,0,0,0,0,0,0,0,0,0,0,0,0,0,0,0,0,0,0,0,0,0,0,0,0,0,0,0,0,0,0,0,0,0,0,0,0,0,0,0,0,0,0};
	int row_182[176] = {0,0,0,0,0,0,0,0,0,0,0,0,0,0,0,0,0,0,0,0,0,0,0,0,0,0,0,0,0,0,0,0,0,0,0,0,0,0,0,0,0,0,0,0,0,1,1,1,1,1,1,1,1,1,1,1,1,1,1,1,1,1,1,1,1,1,1,1,1,1,1,1,1,1,1,1,1,1,1,1,1,1,1,1,1,1,1,1,1,1,1,1,1,1,1,1,1,1,1,1,1,1,1,1,1,1,1,1,1,1,1,1,1,1,1,1,1,1,1,1,1,1,1,1,1,1,1,1,1,1,1,0,0,0,0,0,0,0,0,0,0,0,0,0,0,0,0,0,0,0,0,0,0,0,0,0,0,0,0,0,0,0,0,0,0,0,0,0,0,0,0,0,0,0,0,0};
	int row_183[176] = {0,0,0,0,0,0,0,0,0,0,0,0,0,0,0,0,0,0,0,0,0,0,0,0,0,0,0,0,0,0,0,0,0,0,0,0,0,0,0,0,0,0,0,0,0,0,0,1,1,1,1,1,1,1,1,1,1,1,1,1,1,1,1,1,1,1,1,1,1,1,1,1,1,1,1,1,1,1,1,1,1,1,1,1,1,1,1,1,1,1,1,1,1,1,1,1,1,1,1,1,1,1,1,1,1,1,1,1,1,1,1,1,1,1,1,1,1,1,1,1,1,1,1,1,1,1,1,1,1,0,0,0,0,0,0,0,0,0,0,0,0,0,0,0,0,0,0,0,0,0,0,0,0,0,0,0,0,0,0,0,0,0,0,0,0,0,0,0,0,0,0,0,0,0,0,0};
	int row_184[176] = {0,0,0,0,0,0,0,0,0,0,0,0,0,0,0,0,0,0,0,0,0,0,0,0,0,0,0,0,0,0,0,0,0,0,0,0,0,0,0,0,0,0,0,0,0,0,0,0,0,1,1,1,1,1,1,1,1,1,1,1,1,1,1,1,1,1,1,1,1,1,1,1,1,1,1,1,1,1,1,1,1,1,1,1,1,1,1,1,1,1,1,1,1,1,1,1,1,1,1,1,1,1,1,1,1,1,1,1,1,1,1,1,1,1,1,1,1,1,1,1,1,1,1,1,1,1,1,0,0,0,0,0,0,0,0,0,0,0,0,0,0,0,0,0,0,0,0,0,0,0,0,0,0,0,0,0,0,0,0,0,0,0,0,0,0,0,0,0,0,0,0,0,0,0,0,0};
	int row_185[176] = {0,0,0,0,0,0,0,0,0,0,0,0,0,0,0,0,0,0,0,0,0,0,0,0,0,0,0,0,0,0,0,0,0,0,0,0,0,0,0,0,0,0,0,0,0,0,0,0,0,0,0,1,1,1,1,1,1,1,1,1,1,1,1,1,1,1,1,1,1,1,1,1,1,1,1,1,1,1,1,1,1,1,1,1,1,1,1,1,1,1,1,1,1,1,1,1,1,1,1,1,1,1,1,1,1,1,1,1,1,1,1,1,1,1,1,1,1,1,1,1,1,1,1,1,1,0,0,0,0,0,0,0,0,0,0,0,0,0,0,0,0,0,0,0,0,0,0,0,0,0,0,0,0,0,0,0,0,0,0,0,0,0,0,0,0,0,0,0,0,0,0,0,0,0,0,0};
	int row_186[176] = {0,0,0,0,0,0,0,0,0,0,0,0,0,0,0,0,0,0,0,0,0,0,0,0,0,0,0,0,0,0,0,0,0,0,0,0,0,0,0,0,0,0,0,0,0,0,0,0,0,0,0,0,0,1,1,1,1,1,1,1,1,1,1,1,1,1,1,1,1,1,1,1,1,1,1,1,1,1,1,1,1,1,1,1,1,1,1,1,1,1,1,1,1,1,1,1,1,1,1,1,1,1,1,1,1,1,1,1,1,1,1,1,1,1,1,1,1,1,1,1,1,1,1,0,0,0,0,0,0,0,0,0,0,0,0,0,0,0,0,0,0,0,0,0,0,0,0,0,0,0,0,0,0,0,0,0,0,0,0,0,0,0,0,0,0,0,0,0,0,0,0,0,0,0,0,0};
	int row_187[176] = {0,0,0,0,0,0,0,0,0,0,0,0,0,0,0,0,0,0,0,0,0,0,0,0,0,0,0,0,0,0,0,0,0,0,0,0,0,0,0,0,0,0,0,0,0,0,0,0,0,0,0,0,0,0,0,1,1,1,1,1,1,1,1,1,1,1,1,1,1,1,1,1,1,1,1,1,1,1,1,1,1,1,1,1,1,1,1,1,1,1,1,1,1,1,1,1,1,1,1,1,1,1,1,1,1,1,1,1,1,1,1,1,1,1,1,1,1,1,1,1,1,0,0,0,0,0,0,0,0,0,0,0,0,0,0,0,0,0,0,0,0,0,0,0,0,0,0,0,0,0,0,0,0,0,0,0,0,0,0,0,0,0,0,0,0,0,0,0,0,0,0,0,0,0,0,0};
	int row_188[176] = {0,0,0,0,0,0,0,0,0,0,0,0,0,0,0,0,0,0,0,0,0,0,0,0,0,0,0,0,0,0,0,0,0,0,0,0,0,0,0,0,0,0,0,0,0,0,0,0,0,0,0,0,0,0,0,0,0,1,1,1,1,1,1,1,1,1,1,1,1,1,1,1,1,1,1,1,1,1,1,1,1,1,1,1,1,1,1,1,1,1,1,1,1,1,1,1,1,1,1,1,1,1,1,1,1,1,1,1,1,1,1,1,1,1,1,1,1,1,1,0,0,0,0,0,0,0,0,0,0,0,0,0,0,0,0,0,0,0,0,0,0,0,0,0,0,0,0,0,0,0,0,0,0,0,0,0,0,0,0,0,0,0,0,0,0,0,0,0,0,0,0,0,0,0,0,0};
	int row_189[176] = {0,0,0,0,0,0,0,0,0,0,0,0,0,0,0,0,0,0,0,0,0,0,0,0,0,0,0,0,0,0,0,0,0,0,0,0,0,0,0,0,0,0,0,0,0,0,0,0,0,0,0,0,0,0,0,0,0,0,0,1,1,1,1,1,1,1,1,1,1,1,1,1,1,1,1,1,1,1,1,1,1,1,1,1,1,1,1,1,1,1,1,1,1,1,1,1,1,1,1,1,1,1,1,1,1,1,1,1,1,1,1,1,1,1,1,1,1,0,0,0,0,0,0,0,0,0,0,0,0,0,0,0,0,0,0,0,0,0,0,0,0,0,0,0,0,0,0,0,0,0,0,0,0,0,0,0,0,0,0,0,0,0,0,0,0,0,0,0,0,0,0,0,0,0,0,0};
	int row_190[176] = {0,0,0,0,0,0,0,0,0,0,0,0,0,0,0,0,0,0,0,0,0,0,0,0,0,0,0,0,0,0,0,0,0,0,0,0,0,0,0,0,0,0,0,0,0,0,0,0,0,0,0,0,0,0,0,0,0,0,0,0,0,1,1,1,1,1,1,1,1,1,1,1,1,1,1,1,1,1,1,1,1,1,1,1,1,1,1,1,1,1,1,1,1,1,1,1,1,1,1,1,1,1,1,1,1,1,1,1,1,1,1,1,1,1,1,0,0,0,0,0,0,0,0,0,0,0,0,0,0,0,0,0,0,0,0,0,0,0,0,0,0,0,0,0,0,0,0,0,0,0,0,0,0,0,0,0,0,0,0,0,0,0,0,0,0,0,0,0,0,0,0,0,0,0,0,0};
	int row_191[176] = {0,0,0,0,0,0,0,0,0,0,0,0,0,0,0,0,0,0,0,0,0,0,0,0,0,0,0,0,0,0,0,0,0,0,0,0,0,0,0,0,0,0,0,0,0,0,0,0,0,0,0,0,0,0,0,0,0,0,0,0,0,0,0,1,1,1,1,1,1,1,1,1,1,1,1,1,1,1,1,1,1,1,1,1,1,1,1,1,1,1,1,1,1,1,1,1,1,1,1,1,1,1,1,1,1,1,1,1,1,1,1,1,1,0,0,0,0,0,0,0,0,0,0,0,0,0,0,0,0,0,0,0,0,0,0,0,0,0,0,0,0,0,0,0,0,0,0,0,0,0,0,0,0,0,0,0,0,0,0,0,0,0,0,0,0,0,0,0,0,0,0,0,0,0,0,0};
	int row_192[176] = {0,0,0,0,0,0,0,0,0,0,0,0,0,0,0,0,0,0,0,0,0,0,0,0,0,0,0,0,0,0,0,0,0,0,0,0,0,0,0,0,0,0,0,0,0,0,0,0,0,0,0,0,0,0,0,0,0,0,0,0,0,0,0,0,0,1,1,1,1,1,1,1,1,1,1,1,1,1,1,1,1,1,1,1,1,1,1,1,1,1,1,1,1,1,1,1,1,1,1,1,1,1,1,1,1,1,1,1,1,1,1,0,0,0,0,0,0,0,0,0,0,0,0,0,0,0,0,0,0,0,0,0,0,0,0,0,0,0,0,0,0,0,0,0,0,0,0,0,0,0,0,0,0,0,0,0,0,0,0,0,0,0,0,0,0,0,0,0,0,0,0,0,0,0,0,0};
	int row_193[176] = {0,0,0,0,0,0,0,0,0,0,0,0,0,0,0,0,0,0,0,0,0,0,0,0,0,0,0,0,0,0,0,0,0,0,0,0,0,0,0,0,0,0,0,0,0,0,0,0,0,0,0,0,0,0,0,0,0,0,0,0,0,0,0,0,0,0,0,1,1,1,1,1,1,1,1,1,1,1,1,1,1,1,1,1,1,1,1,1,1,1,1,1,1,1,1,1,1,1,1,1,1,1,1,1,1,1,1,1,1,0,0,0,0,0,0,0,0,0,0,0,0,0,0,0,0,0,0,0,0,0,0,0,0,0,0,0,0,0,0,0,0,0,0,0,0,0,0,0,0,0,0,0,0,0,0,0,0,0,0,0,0,0,0,0,0,0,0,0,0,0,0,0,0,0,0,0};
	int row_194[176] = {0,0,0,0,0,0,0,0,0,0,0,0,0,0,0,0,0,0,0,0,0,0,0,0,0,0,0,0,0,0,0,0,0,0,0,0,0,0,0,0,0,0,0,0,0,0,0,0,0,0,0,0,0,0,0,0,0,0,0,0,0,0,0,0,0,0,0,0,0,1,1,1,1,1,1,1,1,1,1,1,1,1,1,1,1,1,1,1,1,1,1,1,1,1,1,1,1,1,1,1,1,1,1,1,1,1,1,0,0,0,0,0,0,0,0,0,0,0,0,0,0,0,0,0,0,0,0,0,0,0,0,0,0,0,0,0,0,0,0,0,0,0,0,0,0,0,0,0,0,0,0,0,0,0,0,0,0,0,0,0,0,0,0,0,0,0,0,0,0,0,0,0,0,0,0,0};
	int row_195[176] = {0,0,0,0,0,0,0,0,0,0,0,0,0,0,0,0,0,0,0,0,0,0,0,0,0,0,0,0,0,0,0,0,0,0,0,0,0,0,0,0,0,0,0,0,0,0,0,0,0,0,0,0,0,0,0,0,0,0,0,0,0,0,0,0,0,0,0,0,0,0,0,1,1,1,1,1,1,1,1,1,1,1,1,1,1,1,1,1,1,1,1,1,1,1,1,1,1,1,1,1,1,1,1,1,1,0,0,0,0,0,0,0,0,0,0,0,0,0,0,0,0,0,0,0,0,0,0,0,0,0,0,0,0,0,0,0,0,0,0,0,0,0,0,0,0,0,0,0,0,0,0,0,0,0,0,0,0,0,0,0,0,0,0,0,0,0,0,0,0,0,0,0,0,0,0,0};
	int row_196[176] = {0,0,0,0,0,0,0,0,0,0,0,0,0,0,0,0,0,0,0,0,0,0,0,0,0,0,0,0,0,0,0,0,0,0,0,0,0,0,0,0,0,0,0,0,0,0,0,0,0,0,0,0,0,0,0,0,0,0,0,0,0,0,0,0,0,0,0,0,0,0,0,0,0,1,1,1,1,1,1,1,1,1,1,1,1,1,1,1,1,1,1,1,1,1,1,1,1,1,1,1,1,1,1,0,0,0,0,0,0,0,0,0,0,0,0,0,0,0,0,0,0,0,0,0,0,0,0,0,0,0,0,0,0,0,0,0,0,0,0,0,0,0,0,0,0,0,0,0,0,0,0,0,0,0,0,0,0,0,0,0,0,0,0,0,0,0,0,0,0,0,0,0,0,0,0,0};
	int row_197[176] = {0,0,0,0,0,0,0,0,0,0,0,0,0,0,0,0,0,0,0,0,0,0,0,0,0,0,0,0,0,0,0,0,0,0,0,0,0,0,0,0,0,0,0,0,0,0,0,0,0,0,0,0,0,0,0,0,0,0,0,0,0,0,0,0,0,0,0,0,0,0,0,0,0,0,0,1,1,1,1,1,1,1,1,1,1,1,1,1,1,1,1,1,1,1,1,1,1,1,1,1,1,0,0,0,0,0,0,0,0,0,0,0,0,0,0,0,0,0,0,0,0,0,0,0,0,0,0,0,0,0,0,0,0,0,0,0,0,0,0,0,0,0,0,0,0,0,0,0,0,0,0,0,0,0,0,0,0,0,0,0,0,0,0,0,0,0,0,0,0,0,0,0,0,0,0,0};
	int row_198[176] = {0,0,0,0,0,0,0,0,0,0,0,0,0,0,0,0,0,0,0,0,0,0,0,0,0,0,0,0,0,0,0,0,0,0,0,0,0,0,0,0,0,0,0,0,0,0,0,0,0,0,0,0,0,0,0,0,0,0,0,0,0,0,0,0,0,0,0,0,0,0,0,0,0,0,0,0,0,1,1,1,1,1,1,1,1,1,1,1,1,1,1,1,1,1,1,1,1,1,1,0,0,0,0,0,0,0,0,0,0,0,0,0,0,0,0,0,0,0,0,0,0,0,0,0,0,0,0,0,0,0,0,0,0,0,0,0,0,0,0,0,0,0,0,0,0,0,0,0,0,0,0,0,0,0,0,0,0,0,0,0,0,0,0,0,0,0,0,0,0,0,0,0,0,0,0,0};
	int row_199[176] = {0,0,0,0,0,0,0,0,0,0,0,0,0,0,0,0,0,0,0,0,0,0,0,0,0,0,0,0,0,0,0,0,0,0,0,0,0,0,0,0,0,0,0,0,0,0,0,0,0,0,0,0,0,0,0,0,0,0,0,0,0,0,0,0,0,0,0,0,0,0,0,0,0,0,0,0,0,0,0,1,1,1,1,1,1,1,1,1,1,1,1,1,1,1,1,1,1,0,0,0,0,0,0,0,0,0,0,0,0,0,0,0,0,0,0,0,0,0,0,0,0,0,0,0,0,0,0,0,0,0,0,0,0,0,0,0,0,0,0,0,0,0,0,0,0,0,0,0,0,0,0,0,0,0,0,0,0,0,0,0,0,0,0,0,0,0,0,0,0,0,0,0,0,0,0,0};
	int row_200[176] = {0,0,0,0,0,0,0,0,0,0,0,0,0,0,0,0,0,0,0,0,0,0,0,0,0,0,0,0,0,0,0,0,0,0,0,0,0,0,0,0,0,0,0,0,0,0,0,0,0,0,0,0,0,0,0,0,0,0,0,0,0,0,0,0,0,0,0,0,0,0,0,0,0,0,0,0,0,0,0,0,0,1,1,1,1,1,1,1,1,1,1,1,1,1,1,0,0,0,0,0,0,0,0,0,0,0,0,0,0,0,0,0,0,0,0,0,0,0,0,0,0,0,0,0,0,0,0,0,0,0,0,0,0,0,0,0,0,0,0,0,0,0,0,0,0,0,0,0,0,0,0,0,0,0,0,0,0,0,0,0,0,0,0,0,0,0,0,0,0,0,0,0,0,0,0,0};
	int row_201[176] = {0,0,0,0,0,0,0,0,0,0,0,0,0,0,0,0,0,0,0,0,0,0,0,0,0,0,0,0,0,0,0,0,0,0,0,0,0,0,0,0,0,0,0,0,0,0,0,0,0,0,0,0,0,0,0,0,0,0,0,0,0,0,0,0,0,0,0,0,0,0,0,0,0,0,0,0,0,0,0,0,0,0,0,1,1,1,1,1,1,1,1,1,1,0,0,0,0,0,0,0,0,0,0,0,0,0,0,0,0,0,0,0,0,0,0,0,0,0,0,0,0,0,0,0,0,0,0,0,0,0,0,0,0,0,0,0,0,0,0,0,0,0,0,0,0,0,0,0,0,0,0,0,0,0,0,0,0,0,0,0,0,0,0,0,0,0,0,0,0,0,0,0,0,0,0,0};
	int row_202[176] = {0,0,0,0,0,0,0,0,0,0,0,0,0,0,0,0,0,0,0,0,0,0,0,0,0,0,0,0,0,0,0,0,0,0,0,0,0,0,0,0,0,0,0,0,0,0,0,0,0,0,0,0,0,0,0,0,0,0,0,0,0,0,0,0,0,0,0,0,0,0,0,0,0,0,0,0,0,0,0,0,0,0,0,0,0,1,1,1,1,1,1,0,0,0,0,0,0,0,0,0,0,0,0,0,0,0,0,0,0,0,0,0,0,0,0,0,0,0,0,0,0,0,0,0,0,0,0,0,0,0,0,0,0,0,0,0,0,0,0,0,0,0,0,0,0,0,0,0,0,0,0,0,0,0,0,0,0,0,0,0,0,0,0,0,0,0,0,0,0,0,0,0,0,0,0,0};
	int row_203[176] = {0,0,0,0,0,0,0,0,0,0,0,0,0,0,0,0,0,0,0,0,0,0,0,0,0,0,0,0,0,0,0,0,0,0,0,0,0,0,0,0,0,0,0,0,0,0,0,0,0,0,0,0,0,0,0,0,0,0,0,0,0,0,0,0,0,0,0,0,0,0,0,0,0,0,0,0,0,0,0,0,0,0,0,0,0,0,0,1,1,0,0,0,0,0,0,0,0,0,0,0,0,0,0,0,0,0,0,0,0,0,0,0,0,0,0,0,0,0,0,0,0,0,0,0,0,0,0,0,0,0,0,0,0,0,0,0,0,0,0,0,0,0,0,0,0,0,0,0,0,0,0,0,0,0,0,0,0,0,0,0,0,0,0,0,0,0,0,0,0,0,0,0,0,0,0,0};

	progress = show_progress(0, 0, 0);

	for (hex = 1; hex <= Nbr_Hexagon; ++hex) {

		progress = show_progress(hex, Nbr_Hexagon, progress);

		if (digits == 0) {
			for (cell = 0; cell < nbr_sample; ++cell) sample_int[cell] = 0;
		} else {
			for (cell = 0; cell < nbr_sample; ++cell) sample_flt[cell] = 0;
		}

		z = 0;
		get_row_and_column(hex);

		row = ROWandCOL[0] - 1;
		col = ROWandCOL[1] - 1;

		row_index = row * sph_nested * pixels_per_sample_height;

		for (y = 0; y < sph_height; ++y) {

			if (row % 2 == 0) col_index = col * sph_length * pixels_per_sample_width;
			else              col_index = (col + 0.5) * sph_length * pixels_per_sample_width;

			ascii_row = row_index;	// Intentionally truncating a float to an int here.
			if (ascii_row >= Ascii_Grid_Height) ascii_row = Ascii_Grid_Height - 1;

			for (x = 0; x < sph_length; ++x) {

				ascii_col = col_index;	// Intentionally truncating a float to an int here.
				if (ascii_col >= Ascii_Grid_Width) ascii_col = Ascii_Grid_Width - 1;

				switch(y) {
					case   0: if (row_001[x] == 0) continue; break;
					case   1: if (row_002[x] == 0) continue; break;
					case   2: if (row_003[x] == 0) continue; break;
					case   3: if (row_004[x] == 0) continue; break;
					case   4: if (row_005[x] == 0) continue; break;
					case   5: if (row_006[x] == 0) continue; break;
					case   6: if (row_007[x] == 0) continue; break;
					case   7: if (row_008[x] == 0) continue; break;
					case   8: if (row_009[x] == 0) continue; break;
					case   9: if (row_010[x] == 0) continue; break;
					case  10: if (row_011[x] == 0) continue; break;
					case  11: if (row_012[x] == 0) continue; break;
					case  12: if (row_013[x] == 0) continue; break;
					case  13: if (row_014[x] == 0) continue; break;
					case  14: if (row_015[x] == 0) continue; break;
					case  15: if (row_016[x] == 0) continue; break;
					case  16: if (row_017[x] == 0) continue; break;
					case  17: if (row_018[x] == 0) continue; break;
					case  18: if (row_019[x] == 0) continue; break;
					case  19: if (row_020[x] == 0) continue; break;
					case  20: if (row_021[x] == 0) continue; break;
					case  21: if (row_022[x] == 0) continue; break;
					case  22: if (row_023[x] == 0) continue; break;
					case  23: if (row_024[x] == 0) continue; break;
					case  24: if (row_025[x] == 0) continue; break;
					case  25: if (row_026[x] == 0) continue; break;
					case  26: if (row_027[x] == 0) continue; break;
					case  27: if (row_028[x] == 0) continue; break;
					case  28: if (row_029[x] == 0) continue; break;
					case  29: if (row_030[x] == 0) continue; break;
					case  30: if (row_031[x] == 0) continue; break;
					case  31: if (row_032[x] == 0) continue; break;
					case  32: if (row_033[x] == 0) continue; break;
					case  33: if (row_034[x] == 0) continue; break;
					case  34: if (row_035[x] == 0) continue; break;
					case  35: if (row_036[x] == 0) continue; break;
					case  36: if (row_037[x] == 0) continue; break;
					case  37: if (row_038[x] == 0) continue; break;
					case  38: if (row_039[x] == 0) continue; break;
					case  39: if (row_040[x] == 0) continue; break;
					case  40: if (row_041[x] == 0) continue; break;
					case  41: if (row_042[x] == 0) continue; break;
					case  42: if (row_043[x] == 0) continue; break;
					case  43: if (row_044[x] == 0) continue; break;

					case 159: if (row_160[x] == 0) continue; break;
					case 160: if (row_161[x] == 0) continue; break;
					case 161: if (row_162[x] == 0) continue; break;
					case 162: if (row_163[x] == 0) continue; break;
					case 163: if (row_164[x] == 0) continue; break;
					case 164: if (row_165[x] == 0) continue; break;
					case 165: if (row_166[x] == 0) continue; break;
					case 166: if (row_167[x] == 0) continue; break;
					case 167: if (row_168[x] == 0) continue; break;
					case 168: if (row_169[x] == 0) continue; break;
					case 169: if (row_170[x] == 0) continue; break;
					case 170: if (row_171[x] == 0) continue; break;
					case 171: if (row_172[x] == 0) continue; break;
					case 172: if (row_173[x] == 0) continue; break;
					case 173: if (row_174[x] == 0) continue; break;
					case 174: if (row_175[x] == 0) continue; break;
					case 175: if (row_176[x] == 0) continue; break;
					case 176: if (row_177[x] == 0) continue; break;
					case 177: if (row_178[x] == 0) continue; break;
					case 178: if (row_179[x] == 0) continue; break;
					case 179: if (row_180[x] == 0) continue; break;
					case 180: if (row_181[x] == 0) continue; break;
					case 181: if (row_182[x] == 0) continue; break;
					case 182: if (row_183[x] == 0) continue; break;
					case 183: if (row_184[x] == 0) continue; break;
					case 184: if (row_185[x] == 0) continue; break;
					case 185: if (row_186[x] == 0) continue; break;
					case 186: if (row_187[x] == 0) continue; break;
					case 187: if (row_188[x] == 0) continue; break;
					case 188: if (row_189[x] == 0) continue; break;
					case 189: if (row_190[x] == 0) continue; break;
					case 190: if (row_191[x] == 0) continue; break;
					case 191: if (row_192[x] == 0) continue; break;
					case 192: if (row_193[x] == 0) continue; break;
					case 193: if (row_194[x] == 0) continue; break;
					case 194: if (row_195[x] == 0) continue; break;
					case 195: if (row_196[x] == 0) continue; break;
					case 196: if (row_197[x] == 0) continue; break;
					case 197: if (row_198[x] == 0) continue; break;
					case 198: if (row_199[x] == 0) continue; break;
					case 199: if (row_200[x] == 0) continue; break;
					case 200: if (row_201[x] == 0) continue; break;
					case 201: if (row_202[x] == 0) continue; break;
					case 202: if (row_203[x] == 0) continue; break;
				}

				if (digits == 0) sample_int[z++] = Ascii_Grid_Int[ascii_row * Ascii_Grid_Width + ascii_col];
				else             sample_flt[z++] = Ascii_Grid_Flt[ascii_row * Ascii_Grid_Width + ascii_col];

				col_index = col_index + pixels_per_sample_width;

			}

			row_index = row_index + pixels_per_sample_height;

		}

		if (method == 0) {

			if (digits == 0) {

				sum_int = 0;
				tally   = 0;

				for (cell = 0; cell < nbr_sample; ++cell) {
					if (sample_int[cell] == Ascii_Grid_NoData) continue;
					sum_int += sample_int[cell];
					++tally;
				}

				if (tally > 0) Hexagon_Grid[hex] = (double)sum_int / (double)tally;
				else           Hexagon_Grid[hex] = (float)Ascii_Grid_NoData;

			} else {

				sum_flt = 0;
				tally   = 0;

				for (cell = 0; cell < nbr_sample; ++cell) {
					if (sample_flt[cell] == (float)Ascii_Grid_NoData) continue;
					sum_flt += sample_flt[cell];
					++tally;
				}

				if (tally > 0) Hexagon_Grid[hex] = sum_flt / (double)tally;
				else           Hexagon_Grid[hex] = (float)Ascii_Grid_NoData;

			}

		}

		if (method == 1) {

			minimum = 0;
			maximum = 0;

			for (cell = 0; cell < nbr_sample; ++cell) {

				if (sample_int[cell] == Ascii_Grid_NoData) continue;
				if (sample_int[cell] < minimum) minimum = sample_int[cell];
				if (sample_int[cell] > maximum) maximum = sample_int[cell];

			}

			if ((minimum == 0) && (maximum == 0)) {

				Hexagon_Grid[hex] = 0;

			} else {

				if ((minimum < 0) && (maximum > 0)) list_size = 1 + maximum - minimum;
				else if (minimum < 0)               list_size = 1 - minimum;
				else                                list_size = 1 + maximum;

				cell_values = (int *) calloc(list_size, sizeof(int));
				if (cell_values == (int *)NULL) { printf("\n\tUnable to allocate memory.\n"); exit(0); }

				frequencies = (int *) calloc(list_size, sizeof(int));
				if (frequencies == (int *)NULL) { printf("\n\tUnable to allocate memory.\n"); exit(0); }

				for (index = 0; index < list_size; ++index) cell_values[index] = minimum + index;

				for (cell = 0; cell < nbr_sample; ++cell) {

					if (sample_int[cell] == Ascii_Grid_NoData) continue;
					value = sample_int[cell];
					index = value - minimum;
					++frequencies[index];

				}

				mode_count = 0;

				for (index = 0; index < list_size; ++index) {
					if (frequencies[index] > mode_count) {
						mode_count = frequencies[index];
						mode_value = cell_values[index];
					}
				}

				Hexagon_Grid[hex] = cell_values[mode_value];

				free(cell_values);
				free(frequencies);

			}

		}

		if (method == 2) {

			for (cell = 0; cell < nbr_sample; ++cell) {
				if (sample_int[cell] == Ascii_Grid_NoData) continue;
				if (sample_int[cell] > 0) {
					Hexagon_Grid[hex] = 1;
					break;
				}
			}

		}

	}

	progress = show_progress(0, 0, 100);

	if (digits == 0) free(sample_int);
	else             free(sample_flt);
}

void
read_ascii_grid(digits)
	int	 digits;
{
	int	 i;
	int	 cols;
	int	 rows;
	int	 no_data;
	int	 integer;

	float	 real;

	fscanf(Input, "%*s%d\n",       &Ascii_Grid_Width);
	fscanf(Input, "%*s%d\n",       &Ascii_Grid_Height);
	fscanf(Input, "%*[^\n]\n");
	fscanf(Input, "%*[^\n]\n");
	fscanf(Input, "%*s%f\n",       &Ascii_Cell_Size);
	fscanf(Input, "%*s%f\n",       &real);		//  The NoData value should be an integer, but it
							//  could possibly be a floating point number.
	Ascii_Grid_NoData = real;			//  Regardless, we are truncating it to an integer.

	i = 0;

	if (digits == 0) {

		Ascii_Grid_Int = (int *) calloc(Ascii_Grid_Width * Ascii_Grid_Height, sizeof(int));
		if (Ascii_Grid_Int == (int *)NULL) { printf("\n\tUnable to allocate memory.\n"); exit(0); }
		while (fscanf(Input, "%d", &integer) != EOF) Ascii_Grid_Int[i++] = integer;

	} else {

		Ascii_Grid_Flt = (float *) calloc(Ascii_Grid_Width * Ascii_Grid_Height, sizeof(float));
		if (Ascii_Grid_Flt == (float *)NULL) { printf("\n\tUnable to allocate memory.\n"); exit(0); }
		while (fscanf(Input, "%f", &real) != EOF) Ascii_Grid_Flt[i++] = real;

	}
}

void
compute_missing_parameters()
{
	float	raster_width;
	float	raster_height;

	raster_width  = Ascii_Grid_Width  * Ascii_Cell_Size;
	raster_height = Ascii_Grid_Height * Ascii_Cell_Size;

	if (Hexagon_Width == 0) {

		if ((Cols_Min == 0) && (Cols_Max == 0)) {

			Hexagon_Height = 4 * raster_height / (3 * Nbr_Rows + 1);
			Nbr_Rows = (4 * raster_height / Hexagon_Height - 1) / 3;
			Hexagon_Grid_Height = Hexagon_Height + 0.75 * Hexagon_Height * (Nbr_Rows - 1);

			Hexagon_Width = sqrt(3) * Hexagon_Height / 2;

		}

		if ((Cols_Min  > 0) && (Cols_Max == 0))                           Hexagon_Width = raster_width / (float)(Cols_Min + 0.5);
		if ((Cols_Min == 0) && (Cols_Max  > 0))                           Hexagon_Width = raster_width / (float)(Cols_Max + 0.5);
		if ((Cols_Min  > 0) && (Cols_Max  > 0) && (Cols_Min == Cols_Max)) Hexagon_Width = raster_width / (float)(Cols_Max + 0.5);
		if ((Cols_Min  > 0) && (Cols_Max  > 0) && (Cols_Min  < Cols_Max)) Hexagon_Width = raster_width / (float)Cols_Max;

	}

	if ((Cols_Min == 0) && (Cols_Max == 0)) {

		// Set grid to wide unless it then won't fit within the Ascii Grid file.

		Cols_Max = (raster_width - 0.5 * Hexagon_Width) / Hexagon_Width;
		Cols_Min = Cols_Max;
		if ((Cols_Max + 0.5) * Hexagon_Width > raster_width) --Cols_Min;

	} else if (Cols_Min == 0) {

		// Set grid to wide unless it then won't fit within the Ascii Grid file.

		Cols_Min = Cols_Max;
		if ((Cols_Max + 0.5) * Hexagon_Width > raster_width) --Cols_Min;

	} else if (Cols_Max == 0) {

		// Set grid to wide unless it then won't fit within the Ascii Grid file.

		Cols_Max = Cols_Min;
		if ((Cols_Max + 0.5) * Hexagon_Width <= raster_width) ++Cols_Max;

	}

	if (Nbr_Rows == 0) {

		if (Hexagon_Height == 0) Hexagon_Height = 2 * Hexagon_Width / sqrt(3);
		Nbr_Rows = (4 * raster_height / Hexagon_Height - 1) / 3;

		Hexagon_Grid_Height = Hexagon_Height + 0.75 * Hexagon_Height * (Nbr_Rows - 1);
		if (Hexagon_Grid_Height > raster_height) --Nbr_Rows;

	}
}

void
create_hex_grid()
{
	if (Hexagon_Width < 0) Hexagon_Width = 0;
	if (Nbr_Rows < 0)      Nbr_Rows = 0;
	if (Cols_Min < 0)      Cols_Min = 0;
	if (Cols_Max < 0)      Cols_Max = 0;

	Hexagon_Height = 0;

	if ((Hexagon_Width == 0) && (Nbr_Rows == 0) && (Cols_Min == 0) && (Cols_Max == 0)) {
		printf("\n\n%s\n", "   At lease one size parameter must be specified.");
		exit(0);
	}

	if ((Hexagon_Width == 0) || (Nbr_Rows == 0) || (Cols_Min == 0) || (Cols_Max == 0)) compute_missing_parameters();

	if (Cols_Min > Cols_Max) {
		printf("\n\n%s\n", "   Min columns cannot exceed max columns.");
		exit(0);
	}

	Hexagon_Grid_Width = Hexagon_Width * Cols_Max;
	if (Cols_Min == Cols_Max) Hexagon_Grid_Width += Hexagon_Width / 2;

	if (Hexagon_Height == 0) Hexagon_Height = 2 * Hexagon_Width / sqrt(3);
	Hexagon_Grid_Height = Hexagon_Height + 0.75 * Hexagon_Height * (Nbr_Rows - 1);

	if (Hexagon_Grid_Width > Ascii_Grid_Width * Ascii_Cell_Size) {
		printf("\n\n%s\n", "   Hexagon grid width > ASCII grid width.");
		exit(0);
	}

	if (Hexagon_Grid_Height > Ascii_Grid_Height * Ascii_Cell_Size) {
		printf("\n\n%s\n", "   Hexagon grid height > ASCII grid height.");
		exit(0);
	}

	if (Nbr_Rows % 2 == 0) Nbr_Hexagon = (Nbr_Rows / 2) * (Cols_Min + Cols_Max); 
	else                   Nbr_Hexagon = ((Nbr_Rows + 1) / 2) * (Cols_Min + Cols_Max) - Cols_Min;

	Hexagon_Grid = (float *) calloc(Nbr_Hexagon + 1, sizeof(float));
	if (Hexagon_Grid == (float *)NULL) { printf("\n\tUnable to allocate memory.\n"); exit(0); }
}

void
main(argc, argv)
	int	argc;
	char	*argv[];
{
	int	i;
	int	digits;
	int	method;
	int	effort;

	float	area;

	if (argc != 10) {
		printf("\n\t%s\n", "Usage:  asc2csv  input_file  output_file  data_type=[int|float]  analysis=[mean|mode|binary]");
		printf("\t%s\n",   "                 sampling_effort=[low|medium|high]  hex_width  rows  min_cols  max_cols");
		exit(0);
	}

	if      (strcmp(argv[3], "int")   == 0) digits = 0;
	else if (strcmp(argv[3], "float") == 0) digits = 1;
	else {
		printf("\n\t%s\n", "Data type must be 'int' or 'float'.");
		exit(0);
	}

	if      (strcmp(argv[4], "mean")   == 0) method = 0;
	else if (strcmp(argv[4], "mode")   == 0) method = 1;
	else if (strcmp(argv[4], "binary") == 0) method = 2;
	else {
		printf("\n\t%s\n", "Analysis type must be 'mean', 'mode', or 'binary'.");
		exit(0);
	}

	if ((digits == 1) && (method == 1)) {
		printf("\n\t%s\n", "Cannot take the mode of floating point data.");
		exit(0);
	}

	if ((digits == 1) && (method == 2)) {
		printf("\n\t%s\n", "Cannot compute binary occurance with floating point data.");
		exit(0);
	}

	if      (strcmp(argv[5], "low")    == 0) effort = 0;
	else if (strcmp(argv[5], "medium") == 0) effort = 1;
	else if (strcmp(argv[5], "high")   == 0) effort = 2;
	else {
		printf("\n\t%s\n", "Sampling effort must be 'low', 'medium', or 'high'.");
		exit(0);
	}

	Hexagon_Width = atof(argv[6]);
	Nbr_Rows      = atoi(argv[7]);
	Cols_Min      = atoi(argv[8]);
	Cols_Max      = atoi(argv[9]);

	Input = fopen(argv[1], "r");

	if (Input == (FILE *) NULL) {
		printf("\n\t%s%s\n\n", "Could not open ", argv[1]);
		exit(0);
	}

	printf("\n   Reading Input File  \n");
	fflush(stdout);
	read_ascii_grid(digits);
	fclose(Input);

	create_hex_grid();

	area = 0.0001 * Hexagon_Width * Hexagon_Width * sqrt(3) / 2;

	printf("\n%s%d%s%d%s%d", "   Rows, Min_Cols, Max_Cols : ", Nbr_Rows, ", ", Cols_Min, ", ", Cols_Max);
	printf("\n%s%f%s%f\n",   "   Hex Width & Area (m, ha) : ", Hexagon_Width, ", ", area);
	fflush(stdout);

	if (effort == 0) build_hexmap_small(digits, method);
	if (effort == 1) build_hexmap_medium(digits, method);
	if (effort == 2) build_hexmap_large(digits, method);

	Output = fopen(argv[2], "w");

	if (Output == (FILE *) NULL) {
		printf("\n\t%s%s\n\n", "Could not open ", argv[2]);
		exit(0);
	}

	printf("   Saving Output File  ");
	fflush(stdout);
	fprintf(Output, "Hexagon ID,Score\n");

	for (i = 1; i <= Nbr_Hexagon; ++i) {
		if (Hexagon_Grid[i] == 0) continue;
		fprintf(Output, "%d%s%f\n", i, ",", Hexagon_Grid[i]);
	}

	fclose(Output);
	printf("\n");
	fflush(stdout);
}
