# Supplementary material for: A rapid assessment methodology for quantifying and visualizing functional landscape connectivity
Source: Front Conserv Sci. Author manuscript; Available in PMC 2025 Jul 4. (PMC11457150; doi:10.3389/fcosc.2024.1412888)
Supplement: Supplement1 [file NIHMS2010488-supplement-Supplement1.zip › Supplemental Information/asc2sun.c]

#include <stdio.h>
#include <stdlib.h>
#include <unistd.h>
#include <sys/types.h>

#define RAS_MAGIC 0x59a66a95

unsigned char RED_0 [256] = {0, 99, 101, 103, 105, 107, 109, 111, 113, 115, 117, 119, 121, 123, 125, 127, 129, 131, 133, 135, 137, 139, 141, 143, 145, 147, 149, 151, 153, 155, 157, 159, 161, 163, 165, 167, 169, 171, 173, 175, 177, 179, 181, 183, 185, 187, 189, 191, 193, 195, 197, 199, 201, 203, 205, 207, 209, 211, 213, 215, 217, 219, 221, 223, 225, 227, 229, 231, 233, 235, 237, 239, 241, 243, 245, 247, 249, 251, 253, 255, 255, 255, 255, 255, 255, 255, 255, 255, 255, 255, 255, 255, 255, 255, 255, 255, 255, 255, 255, 255, 255, 255, 255, 255, 255, 255, 255, 255, 255, 255, 255, 255, 255, 255, 255, 255, 255, 255, 255, 255, 255, 255, 255, 255, 255, 255, 255, 255, 255, 253, 251, 249, 247, 245, 243, 241, 239, 237, 235, 233, 231, 229, 227, 225, 223, 221, 219, 217, 215, 213, 211, 209, 207, 205, 203, 201, 199, 197, 195, 193, 191, 189, 187, 185, 183, 181, 179, 177, 175, 173, 171, 169, 167, 165, 163, 161, 159, 157, 155, 153, 151, 149, 147, 145, 143, 141, 139, 137, 135, 133, 131, 129, 127, 125, 123, 121, 119, 117, 115, 113, 111, 109, 107, 105, 103, 101, 99, 97, 95, 93, 91, 89, 87, 85, 83, 81, 79, 77, 75, 73, 71, 69, 67, 65, 63, 61, 59, 57, 55, 53, 51, 49, 47, 45, 43, 41, 39, 37, 35, 33, 31, 29, 27, 25, 23, 21, 19, 17, 15, 13, 11, 9, 7, 5, 3, 0};
unsigned char GRN_0 [256] = {0, 1, 3, 5, 7, 9, 11, 13, 15, 17, 19, 21, 23, 25, 27, 29, 31, 33, 35, 37, 39, 41, 43, 45, 47, 49, 51, 53, 55, 57, 59, 61, 63, 65, 67, 69, 71, 73, 75, 77, 79, 81, 83, 85, 87, 89, 91, 93, 95, 97, 99, 101, 103, 105, 107, 109, 111, 113, 115, 117, 119, 121, 123, 125, 127, 129, 131, 133, 135, 137, 139, 141, 143, 145, 147, 149, 151, 153, 155, 157, 159, 161, 163, 165, 167, 169, 171, 173, 175, 177, 179, 181, 183, 185, 187, 189, 191, 193, 195, 197, 199, 201, 203, 205, 207, 209, 211, 213, 215, 217, 219, 221, 223, 225, 227, 229, 231, 233, 235, 237, 239, 241, 243, 245, 247, 249, 251, 253, 255, 253, 251, 249, 247, 245, 243, 241, 239, 237, 235, 233, 231, 229, 227, 225, 223, 221, 219, 217, 215, 213, 211, 209, 207, 205, 203, 201, 199, 197, 195, 193, 191, 189, 187, 185, 183, 181, 179, 177, 175, 173, 171, 169, 167, 165, 163, 161, 159, 157, 155, 153, 151, 149, 147, 145, 143, 141, 139, 137, 135, 133, 131, 129, 127, 125, 123, 121, 119, 117, 115, 113, 111, 109, 107, 105, 103, 101, 99, 97, 95, 93, 91, 89, 87, 85, 83, 81, 79, 77, 75, 73, 71, 69, 67, 65, 63, 61, 59, 57, 55, 53, 51, 49, 47, 45, 43, 41, 39, 37, 35, 33, 31, 29, 27, 25, 23, 21, 19, 17, 15, 13, 11, 9, 7, 5, 3, 0};
unsigned char BLU_0 [256] = {0, 1, 2, 3, 4, 5, 6, 7, 8, 9, 10, 11, 12, 13, 14, 15, 16, 17, 18, 19, 20, 21, 22, 23, 24, 25, 26, 27, 28, 29, 30, 31, 32, 33, 34, 35, 36, 37, 38, 39, 40, 41, 42, 43, 44, 45, 46, 47, 48, 49, 50, 51, 52, 53, 54, 55, 56, 57, 58, 59, 60, 61, 62, 63, 64, 65, 66, 67, 68, 69, 70, 71, 72, 73, 74, 75, 76, 77, 78, 79, 80, 81, 82, 83, 84, 85, 86, 87, 88, 89, 90, 91, 92, 93, 94, 95, 96, 97, 98, 99, 100, 101, 102, 103, 104, 105, 106, 107, 108, 109, 110, 111, 112, 113, 114, 115, 116, 117, 118, 119, 120, 121, 122, 123, 124, 125, 126, 127, 128, 129, 130, 131, 132, 133, 134, 135, 136, 137, 138, 139, 140, 141, 142, 143, 144, 145, 146, 147, 148, 149, 150, 151, 152, 153, 154, 155, 156, 157, 158, 159, 160, 161, 162, 163, 164, 165, 166, 167, 168, 169, 170, 171, 172, 173, 174, 175, 176, 177, 178, 179, 180, 181, 182, 183, 184, 185, 186, 187, 188, 189, 190, 191, 192, 193, 194, 195, 196, 197, 198, 199, 200, 201, 202, 203, 204, 205, 206, 207, 208, 209, 210, 211, 212, 213, 214, 215, 216, 217, 218, 219, 220, 221, 222, 223, 224, 225, 226, 227, 228, 229, 230, 231, 232, 233, 234, 235, 236, 237, 238, 239, 240, 241, 242, 243, 244, 245, 246, 247, 248, 249, 250, 251, 252, 253, 254, 255};

unsigned char RED_1 [256] = {0, 0, 3, 5, 7, 9, 11, 13, 15, 17, 19, 21, 23, 25, 27, 29, 31, 33, 35, 37, 39, 41, 43, 45, 47, 49, 51, 53, 55, 57, 59, 61, 63, 65, 67, 69, 71, 73, 75, 77, 79, 81, 83, 85, 87, 89, 91, 93, 95, 97, 99, 101, 103, 105, 107, 109, 111, 113, 115, 117, 119, 121, 123, 125, 127, 129, 131, 133, 135, 137, 139, 141, 143, 145, 147, 149, 151, 153, 155, 157, 159, 161, 163, 165, 167, 169, 171, 173, 175, 177, 179, 181, 183, 185, 187, 189, 191, 193, 195, 197, 199, 201, 203, 205, 207, 209, 211, 213, 215, 217, 219, 221, 223, 225, 227, 229, 231, 233, 235, 237, 239, 241, 243, 245, 247, 249, 251, 253, 255, 255, 255, 255, 255, 255, 255, 255, 255, 255, 255, 255, 255, 255, 255, 255, 255, 255, 255, 255, 255, 255, 255, 255, 255, 255, 255, 255, 255, 255, 255, 255, 255, 255, 255, 255, 255, 255, 255, 255, 255, 255, 255, 255, 255, 255, 255, 255, 255, 255, 253, 251, 249, 247, 245, 243, 241, 239, 237, 235, 233, 231, 229, 227, 225, 223, 221, 219, 217, 215, 213, 211, 209, 207, 205, 203, 201, 199, 197, 195, 193, 191, 189, 187, 185, 183, 181, 179, 177, 175, 173, 171, 169, 167, 165, 163, 161, 159, 157, 155, 153, 151, 149, 147, 145, 143, 141, 139, 137, 135, 133, 131, 129, 127, 125, 123, 121, 119, 117, 115, 113, 111, 109, 107, 105, 103, 101, 99};
unsigned char GRN_1 [256] = {0, 0, 3, 5, 7, 9, 11, 13, 15, 17, 19, 21, 23, 25, 27, 29, 31, 33, 35, 37, 39, 41, 43, 45, 47, 49, 51, 53, 55, 57, 59, 61, 63, 65, 67, 69, 71, 73, 75, 77, 79, 81, 83, 85, 87, 89, 91, 93, 95, 97, 99, 101, 103, 105, 107, 109, 111, 113, 115, 117, 119, 121, 123, 125, 127, 129, 131, 133, 135, 137, 139, 141, 143, 145, 147, 149, 151, 153, 155, 157, 159, 161, 163, 165, 167, 169, 171, 173, 175, 177, 179, 181, 183, 185, 187, 189, 191, 193, 195, 197, 199, 201, 203, 205, 207, 209, 211, 213, 215, 217, 219, 221, 223, 225, 227, 229, 231, 233, 235, 237, 239, 241, 243, 245, 247, 249, 251, 253, 255, 253, 251, 249, 247, 245, 243, 241, 239, 237, 235, 233, 231, 229, 227, 225, 223, 221, 219, 217, 215, 213, 211, 209, 207, 205, 203, 201, 199, 197, 195, 193, 191, 189, 187, 185, 183, 181, 179, 177, 175, 173, 171, 169, 167, 165, 163, 161, 159, 157, 155, 153, 151, 149, 147, 145, 143, 141, 139, 137, 135, 133, 131, 129, 127, 125, 123, 121, 119, 117, 115, 113, 111, 109, 107, 105, 103, 101, 99, 97, 95, 93, 91, 89, 87, 85, 83, 81, 79, 77, 75, 73, 71, 69, 67, 65, 63, 61, 59, 57, 55, 53, 51, 49, 47, 45, 43, 41, 39, 37, 35, 33, 31, 29, 27, 25, 23, 21, 19, 17, 15, 13, 11, 9, 7, 5, 3, 1};
unsigned char BLU_1 [256] = {0, 255, 254, 253, 252, 251, 250, 249, 248, 247, 246, 245, 244, 243, 242, 241, 240, 239, 238, 237, 236, 235, 234, 233, 232, 231, 230, 229, 228, 227, 226, 225, 224, 223, 222, 221, 220, 219, 218, 217, 216, 215, 214, 213, 212, 211, 210, 209, 208, 207, 206, 205, 204, 203, 202, 201, 200, 199, 198, 197, 196, 195, 194, 193, 192, 191, 190, 189, 188, 187, 186, 185, 184, 183, 182, 181, 180, 179, 178, 177, 176, 175, 174, 173, 172, 171, 170, 169, 168, 167, 166, 165, 164, 163, 162, 161, 160, 159, 158, 157, 156, 155, 154, 153, 152, 151, 150, 149, 148, 147, 146, 145, 144, 143, 142, 141, 140, 139, 138, 137, 136, 135, 134, 133, 132, 131, 130, 129, 128, 127, 126, 125, 124, 123, 122, 121, 120, 119, 118, 117, 116, 115, 114, 113, 112, 111, 110, 109, 108, 107, 106, 105, 104, 103, 102, 101, 100, 99, 98, 97, 96, 95, 94, 93, 92, 91, 90, 89, 88, 87, 86, 85, 84, 83, 82, 81, 80, 79, 78, 77, 76, 75, 74, 73, 72, 71, 70, 69, 68, 67, 66, 65, 64, 63, 62, 61, 60, 59, 58, 57, 56, 55, 54, 53, 52, 51, 50, 49, 48, 47, 46, 45, 44, 43, 42, 41, 40, 39, 38, 37, 36, 35, 34, 33, 32, 31, 30, 29, 28, 27, 26, 25, 24, 23, 22, 21, 20, 19, 18, 17, 16, 15, 14, 13, 12, 11, 10, 9, 8, 7, 6, 5, 4, 3, 2, 1};

int	 Colors = 256;

FILE	*Input;
FILE	*Output;

int	 Colormap;
int	 Raster_Length;
int	 Raster_Height;

float		*Raster;
unsigned char	*Pixels;

//	This program converts an ASCII Grid file into an image in SUN or RAS format.

void
build_pixels()
{
	int	i, k;		//  Here we assign colormap entries based on the pixel values.
	int	pixel;		//  The calculations change depending on whether the pixel values
				//  are all positive, all negative, or some of each.
	float	minimum;
	float	maximum;

	minimum =  2^30;
	maximum = -2^30;

	for (i = 0; i < Raster_Length * Raster_Height; ++i) {
		if (Raster[i] < minimum) minimum = Raster[i];
		if (Raster[i] > maximum) maximum = Raster[i];
	}

	for (i = 0; i < Raster_Length * Raster_Height; ++i) {

		if (Raster[i] == 0) pixel = 0;
		else if (maximum <= 0)  pixel = 1 + (int)(255.0 * (Raster[i] - minimum) / (maximum - minimum));
		else if (minimum >= 0)  pixel = 1 + (int)(254.0 * (Raster[i] - minimum) / (maximum - minimum));
		else if (Raster[i] < 0) pixel =   1 + (int)(127.0 * (1.0 -  Raster[i] / minimum));
		else                    pixel = 128 + (int)(127.0 * Raster[i] / maximum);

		Pixels[i] = (unsigned char)pixel;

	}
}

int
write_image_int(value)
	int	value;
{
	int	flag;
	unsigned char	c;

	flag = 0;

	c = ((value >> 24) & 0xff); if (fwrite(&c, sizeof(unsigned char), 1, Output) != 1) ++flag;
	c = ((value >> 16) & 0xff); if (fwrite(&c, sizeof(unsigned char), 1, Output) != 1) ++flag;
	c = ((value >>  8) & 0xff); if (fwrite(&c, sizeof(unsigned char), 1, Output) != 1) ++flag;
	c = ( value        & 0xff); if (fwrite(&c, sizeof(unsigned char), 1, Output) != 1) ++flag;

	return(flag);
}

int
write_image_header()
{
	int	flag;
	int	size;

	if (Raster_Length % 2 == 0) size = Raster_Height *  Raster_Length;
	else                        size = Raster_Height * (Raster_Length + 1);

	flag = 0;

	flag += write_image_int(RAS_MAGIC);
	flag += write_image_int(Raster_Length);
	flag += write_image_int(Raster_Height);
	flag += write_image_int(8);
	flag += write_image_int(size);
	flag += write_image_int(1);
	flag += write_image_int(1);
	flag += write_image_int(3 * Colors);

	if (Colormap == 0) {
		if (fwrite(RED_0, sizeof(unsigned char), Colors, Output) != Colors) ++flag;
		if (fwrite(GRN_0, sizeof(unsigned char), Colors, Output) != Colors) ++flag;
		if (fwrite(BLU_0, sizeof(unsigned char), Colors, Output) != Colors) ++flag;
	} else {
		if (fwrite(RED_1, sizeof(unsigned char), Colors, Output) != Colors) ++flag;
		if (fwrite(GRN_1, sizeof(unsigned char), Colors, Output) != Colors) ++flag;
		if (fwrite(BLU_1, sizeof(unsigned char), Colors, Output) != Colors) ++flag;
	}

	return(flag);
}

void
write_image()
{
	int	i;
	int	row;
	int	col;

	unsigned char	*image_data;
	unsigned char	 blank = (unsigned char)0;

	if (write_image_header(Output) != 0) {
		printf("\n\t%s\n\n", "Error writing output");
		exit(0);
	}

	i = 0;

	image_data = (unsigned char *) calloc(Raster_Length, sizeof(unsigned char));
	if (image_data == (unsigned char *)NULL) { printf("\n\tCould Not Allocate Memory\n"); exit(0); }

	for (row = 0; row < Raster_Height; ++row) {

		for (col = 0; col < Raster_Length; ++col) image_data[col] = Pixels[i++];

		if (fwrite(image_data, sizeof(unsigned char), Raster_Length, Output) != Raster_Length) {
			printf("\n\t%s\n\n", "Error writing output");
			exit(0);
		}

		if (Raster_Length % 2 == 1) {

			if (fwrite(&blank, sizeof(unsigned char), 1, Output) != 1) {
				printf("\n\t%s\n\n", "Error writing output");
				exit(0);
			}

		}

	}

	free(image_data);
}

void
read_image()
{
	int	i;
	int	no_data;
	float	value;

	fscanf(Input, "%*s%d\n", &Raster_Length);
	fscanf(Input, "%*s%d\n", &Raster_Height);
	fscanf(Input, "%*[^\n]\n");
	fscanf(Input, "%*[^\n]\n");
	fscanf(Input, "%*[^\n]\n");
	fscanf(Input, "%*[^-0-9]%d\n", &no_data);

	Raster = (float *) calloc(Raster_Length * Raster_Height, sizeof(float));
	if (Raster == (float *)NULL) { printf("\n\tCould Not Allocate Memory\n"); exit(0); }

	Pixels = (unsigned char *) calloc(Raster_Length * Raster_Height, sizeof(unsigned char));
	if (Pixels == (unsigned char *)NULL) { printf("\n\tCould Not Allocate Memory\n"); exit(0); }

	i = 0;

	while (fscanf(Input, "%f", &value) != EOF) {
		if (value == (float)no_data) value = 0;		//  Display NO DATA values as zero.
		Raster[i++] = value;
	}
}

void
main(argc, argv)
	int	 argc;
	char	*argv[];
{
	if (argc != 4) {
		printf("\n\t%s%s%s\n", "Usage: ", argv[0], " input output colormap");
		exit(0);
	}

	Input = fopen(argv[1], "r");
	if (Input == (FILE *) NULL) {
		printf("\n\t%s%s\n", "Could Not Open ", argv[1]);
		exit(0);
	}

	Output = fopen(argv[2], "w");
	if (Output == (FILE *) NULL) {
		printf("\n\t%s%s\n", "Could Not Open ", argv[2]);
		exit(0);
	}

	Colormap = atoi(argv[3]);

	if (Colormap < 0) Colormap = 0;
	if (Colormap > 0) Colormap = 1;


	read_image();
	build_pixels();
	write_image();

	fclose(Input);
	fclose(Output);

	free(Raster);
	free(Pixels);
}
