# Supplementary material for: A rapid assessment methodology for quantifying and visualizing functional landscape connectivity
Source: Front Conserv Sci. Author manuscript; Available in PMC 2025 Jul 4. (PMC11457150; doi:10.3389/fcosc.2024.1412888)
Supplement: Supplement1 [file NIHMS2010488-supplement-Supplement1.zip › Supplemental Information/assign_patch_id.c]

#include <math.h>
#include <time.h>
#include <stdio.h>
#include <stdlib.h>

double	 drand48(void);
void	 srand48(long SEED);

int	 Neighbors[6];
int	 ROWandCOL[2];

int	 Nbr_Rows;
int	 Cols_Min;
int	 Cols_Max;
int	 Nbr_Hexagon;

int	*Patch_IDs;
int	*Patch_Map;

//	This program converts a categorical patch map into a non-categorical patch map.
//	It does this by assigning a unique ID to every patch in the input patch map.
//	In the context of this utility, a distinct patch is a collection of pixels that
//	(a) have the same value, and are (b) not adjacent to any other nonzero pixels
//	of the same value.  Distinct output patches can result from input patches that
//	are isolated by zero-valued hexagons, or from adjacent hexagon clusters, when
//	the clusters have different scores.

//	The program requires the following data be passed on the command line:

//	+  The input categorical patch map.
//	+  A name for the output patch map.
//	+  A value of 0 or 1 indicating whether the input map should be made binary.
//	+  A value of 0 or 1 indicating whether the out map should be randomized.
//	+  The patch map rows, min cols, and max cols.

//	Converting the input map to binary (0/1) is useful when the intent is to
//	identify patches present in a continuous-values input hexmap.

//	If the output patch map is not randomized, then the patches will be numbered
//	in book order.  That is top to bottom, and left to right.

void
show_progress(value)
	int	value;
{
	if (value == 0) return;

	if (value < 0) {
		printf("\n%s", "   Processing Patch:           ");
		fflush(stdout);
		return;
	}

	printf("\b\b\b\b\b\b\b\b\b\b");
	printf("%8d%s", value, "  ");
	fflush(stdout);
}

int
get_hexagon(row, col)
	int	 row;
	int	 col;
{
	int	 hexagon;

	if (Cols_Min == Cols_Max) hexagon = (row - 1) * Cols_Max + col;
	else if (row % 2 == 0)    hexagon = (row / 2) * (Cols_Min + Cols_Max) - Cols_Min + col;
	else                      hexagon = ((row - 1) / 2) * (Cols_Min + Cols_Max) + col;

	if (row < 0) row = 0;
	if (col < 0) col = 0;

	if (row > Nbr_Rows) row = 0;

	if ((row % 2 == 0) && (col > Cols_Min)) col = 0;
	if ((row % 2 != 0) && (col > Cols_Max)) col = 0;

	if ((row == 0) || (col == 0)) return(0);
	else return(hexagon);
}

void
get_row_and_column(hexagon)
	int	 hexagon;
{
	long	 x, y;
	int	 row, col;

	x = 1 + (hexagon - 1) % (Cols_Min + Cols_Max);
	if (x <= Cols_Max) col = x;
	else col = x - Cols_Max;

	y = 1 + (float)(hexagon - 1) / (float)(Cols_Min + Cols_Max);
	if (x <= Cols_Max) row = 2 * y - 1;
	else row = 2 * y;

	if (col > Cols_Max) col = Cols_Max;
	if (row > Nbr_Rows) row = Nbr_Rows;

	ROWandCOL[0] = row;
	ROWandCOL[1] = col;
}

void
get_neighbors(hexagon)
	int	 hexagon;
{
	int	 row;
	int	 col;

	int	 upper_right;
	int	 upper_left;
	int	 center_right;
	int	 center_left;
	int	 lower_right;
	int	 lower_left;

	get_row_and_column(hexagon);

	row = ROWandCOL[0];
	col = ROWandCOL[1];

	Neighbors[0] = 0;
	Neighbors[1] = 0;
	Neighbors[2] = 0;
	Neighbors[3] = 0;
	Neighbors[4] = 0;
	Neighbors[5] = 0;
	
	if (row % 2 == 0) upper_right = get_hexagon(row - 1, col + 1);
	else              upper_right = get_hexagon(row - 1, col    );

	if (row % 2 == 0) upper_left  = get_hexagon(row - 1, col    );
	else              upper_left  = get_hexagon(row - 1, col - 1);

	center_right = get_hexagon(row, col + 1);
	center_left  = get_hexagon(row, col - 1);

	if (row % 2 == 0) lower_right = get_hexagon(row + 1, col + 1);
	else              lower_right = get_hexagon(row + 1, col    );

	if (row % 2 == 0) lower_left  = get_hexagon(row + 1, col    );
	else              lower_left  = get_hexagon(row + 1, col - 1);

	Neighbors[0] = upper_right;
	Neighbors[1] = center_right;
	Neighbors[2] = lower_right;
	Neighbors[3] = lower_left;
	Neighbors[4] = center_left;
	Neighbors[5] = upper_left;
}

void
assign_id(hexagon, next_id)
	int	 hexagon;
	int	 next_id;
{
	int	*list;

	int	 i, k;
	int	 neighbor;

	int	 old_count;
	int	 new_count;
	int	 index_min;
	int	 index_max;
	int	 saved_min;
	int	 saved_max;

	list = (int *) calloc(Nbr_Hexagon + 1, sizeof(int));
	if (list == (int *)NULL) { printf("\n\tCould Not Allocate Memory\n"); exit(0); }

	index_min = 0;
	index_max = 0;

	old_count =  0;
	new_count =  1;

	list[0] = hexagon;
	Patch_IDs[hexagon] = next_id;

	while (new_count > old_count) {

		old_count = new_count;

		saved_min = index_max + 1;
		saved_max = index_max;

		for (i = index_min; i <= index_max; ++i) {

			hexagon = list[i];
			get_neighbors(hexagon);

			for (k = 0; k < 6; ++k) {

				neighbor = Neighbors[k];
				if (neighbor == 0) continue;
				if (Patch_IDs[neighbor] > 0) continue;
				if (Patch_Map[neighbor] != Patch_Map[hexagon]) continue;

				Patch_IDs[neighbor] = next_id;
				list[++saved_max] = neighbor;
				++new_count;

			}

		}

		index_min = saved_min;
		index_max = saved_max;

	}

	free(list);
}

void
randomize(data_vector, size)
	int	 data_vector[];		/* The data to sort must be placed into data_vector */
	int	 size;			/* And data_vector has to be [size] int's in length */
{
	double	*rand_vector;
	int	*temp_vector;

	double	 value1;
	int	 value2;

	int	 index1;
	int	 index2;
	int	 index3;
	int	 index4;

	int	 i;
	double	 temp1;
	int	 temp2;

	if (size < 2) return;

	rand_vector = (double *) calloc(size + 1, sizeof(double));
	temp_vector = (int    *) calloc(size + 1, sizeof(int   ));

	if ((rand_vector == (double *) NULL) || (temp_vector == (int *) NULL)) {
		printf("\n\t%s\n\n", "Out of memory...  Exiting.");
		fflush(stdout);
		exit(0);
	}

	for (i = 1; i <= size; ++i) rand_vector[i] = drand48();
	for (i = 1; i <= size; ++i) temp_vector[i] = data_vector[i-1];

	index1 = size;
	index2 = (size >> 1) + 1;

	for (;;) {

		if (index2 > 1) {
			value1 = rand_vector[--index2];
			value2 = temp_vector[  index2];
		} else {
			value1 = rand_vector[index1];
			value2 = temp_vector[index1];

			rand_vector[index1] = rand_vector[1];
			temp_vector[index1] = temp_vector[1];

			if (--index1 == 1) {

				rand_vector[1] = value1;
				temp_vector[1] = value2;

				for (i = 0; i < size; ++i) data_vector[i] = temp_vector[i+1];

				free(rand_vector);
				free(temp_vector);

				return;

			}
		}

		index3 = index2;
		index4 = index2 << 1;

		while (index4 <= index1) {
			if (index4 < index1 && rand_vector[index4] < rand_vector[index4 + 1]) ++index4;

			if (value1 < rand_vector[index4]) {
				rand_vector[index3] = rand_vector[index4];
				temp_vector[index3] = temp_vector[index4];
				index4 += (index3 = index4);
			} else {
				index4 = index1 + 1;
			}
		}

		rand_vector[index3] = value1;
		temp_vector[index3] = value2;

	}

	for (i = 0; i < size; ++i) data_vector[i] = temp_vector[i+1];

	free(rand_vector);
	free(temp_vector);
}

void
randomize_patches(max_id)
	int	 max_id;
{
	int	 i, k;
	int	 value;
	int	*key;

	long	seed;
	seed = (long)time((time_t *)NULL);
	srand48(seed);

	key = (int *) calloc(max_id, sizeof(int));

	if (key == (int *)NULL) {
		printf("\nCould Not Allocate Memory\n\n");
		exit(0);
	}

	for (i = 0; i < max_id; ++i) key[i] = i + 1;
	randomize(key, max_id);

	for (i = 1; i <= Nbr_Hexagon; ++i) {
		k = Patch_IDs[i] - 1;
		value = key[k];
		Patch_IDs[i] = value;
	}
}

void
main(argc, argv)
	int	 argc;
	char	*argv[];
{
	FILE	*input;
	FILE	*output;

	int	 i, k;
	int	 binary;
	int	 random;
	float	 score;

	if (argc != 8) {
		printf("\n%s%s%s\n", "   Usage: ", argv[0], " input_file output_file binary random rows min_cols max_cols");
		exit(0);
	}

	binary   = atoi(argv[3]);
	random   = atoi(argv[4]);
	Nbr_Rows = atoi(argv[5]);
	Cols_Min = atoi(argv[6]);
	Cols_Max = atoi(argv[7]);

	if (binary != 1) binary = 0;
	if (random != 1) random = 0;

	if ((Nbr_Rows <= 0) || (Cols_Min <= 0) || (Cols_Max <= 0)) {
		printf("\n\t%s\n", "Bad row or column input values...");
		exit(0);
	}

	if (Cols_Min > Cols_Max)  {
		printf("\n\t%s\n", "Min Columns cannot exceed Max Columns...");
		exit(0);
	}

	if (Nbr_Rows % 2 == 0) Nbr_Hexagon = (Nbr_Rows / 2) * (Cols_Min + Cols_Max); 
	else                   Nbr_Hexagon = ((Nbr_Rows + 1) / 2) * (Cols_Min + Cols_Max) - Cols_Min;

	if (Nbr_Hexagon <= 0) exit(0);

	Patch_IDs = (int *) calloc(Nbr_Hexagon + 1, sizeof(int));
	if (Patch_IDs == (int *)NULL) { printf("\n\tCould Not Allocate Memory\n"); exit(0); }

	Patch_Map = (int *) calloc(Nbr_Hexagon + 1, sizeof(int));
	if (Patch_Map == (int *)NULL) { printf("\n\tCould Not Allocate Memory\n"); exit(0); }

	input = fopen(argv[1], "r");

	if (input == (FILE *) NULL) {
		printf("\n\t%s%s\n", "Could Not Open ", argv[1]);
		exit(0);
	}

	fscanf(input, "%*[^\n]\n");

	while (fscanf(input, "%d%*[^-+.0-9]%f", &i, &score) != EOF) {
		Patch_Map[i] = (int)(score + 0.5);
	}

	fclose(input);

	k = 0;
	show_progress(-1);

	if (binary == 1) {
		for (i = 1; i <= Nbr_Hexagon; ++i) {
			if (Patch_Map[i] == 0) continue;
			Patch_Map[i] = 1;
		}
	}

	for (i = 1; i <= Nbr_Hexagon; ++i) {

		if (Patch_Map[i] == 0) continue;
		if (Patch_IDs[i]  > 0) continue;

		assign_id(i, ++k);
		show_progress(k);

	}

	printf("\n");
	fflush(stdout);

	if (random == 1) randomize_patches(k);

	output = fopen(argv[2], "w");

	if (output == (FILE *) NULL) {
		printf("\n\t%s%s\n", "Could Not Open ", argv[2]);
		exit(0);
	}

	fprintf(output, "Hexagon,Patch ID\n");

	for (i = 1; i <= Nbr_Hexagon; ++i) {
		k = Patch_IDs[i];
		if (k == 0) continue;
		fprintf(output, "%d%s%d\n", i, ",", k);
	}

	fclose(output);
	free(Patch_IDs);
	free(Patch_Map);
}
