# Supplementary material for: A rapid assessment methodology for quantifying and visualizing functional landscape connectivity
Source: Front Conserv Sci. Author manuscript; Available in PMC 2025 Jul 4. (PMC11457150; doi:10.3389/fcosc.2024.1412888)
Supplement: Supplement1 [file NIHMS2010488-supplement-Supplement1.zip › Supplemental Information/bin_hexmap.c]

#include <stdio.h>
#include <fcntl.h>
#include <stdlib.h>
#include <string.h>
#include <termio.h>

#define	 TextLength 100
char	 TextString[TextLength];
char	*TextPointer;

//	This program rescores the nonzero hexagons in a hexmap.  It does
//	this by grouping them into bins, with the number of bins being
//	supplied by the user on the command line.  The program attempts
//	to keep the number of hexagons in each bin constant, but it can
//	not do this perfectly.  Note that the program can't be used with
//	hexmaps containing negative scores, and it will abort if passed
//	such a file.  However, it is OK to use the utility with hexmaps
//	that have real-numbered scores.

//	This program is primarily useful for improving the contrast in
//	dispersal flux hexmaps.  In such cases, the original dispersal
//	flux hexmap would typically be binned, and then converted into
//	an 8-bit raster image in which each bin is assigned a unique
//	color.  If this conversion to raster is performed by HexSim,
//	the maximum number of nonzero colors will be 100.  Otherwise,
//	the number of colors (including zeros) could be as large as
//	256.  However, the utility does not limit the number of bins.

int
get_maximum(file)
	FILE	*file;
{
	int	 index;
	int	 column;
	int	 maximum;

	float	 value;

	column  = 0;
	maximum = 0;

	rewind(file);
	fscanf(file, "%*[^\n]\n");

	TextPointer = TextString;
	bzero(TextString, TextLength);

	while ((*TextPointer = fgetc(file)) != EOF) {
		if ((*TextPointer == ',') || (*TextPointer == '\n')) {

			++column;

			if (column == 2) {
				value = atof(TextString);
				if (value < 0) { printf("\n\tThe Input File's Hexagon Scores Cannot Be Negative\n"); exit(0); }
				index = (int)(0.5 + value);
				if (index > maximum) maximum = index;
			}

			if (*TextPointer == '\n') {
				column = 0;
			}

			TextPointer = TextString;
			bzero(TextString, TextLength);
			continue;

		} else *TextPointer++;
	}

	return(maximum);
}

void
populate_bins(file, counts)
	FILE	*file;
	int	*counts;
{
	int	 i;
	int	 column;
	int	 index;
	float	 value;

	column = 0;

	rewind(file);
	fscanf(file, "%*[^\n]\n");

	TextPointer = TextString;
	bzero(TextString, TextLength);

	while ((*TextPointer = fgetc(file)) != EOF) {
		if ((*TextPointer == ',') || (*TextPointer == '\n')) {

			++column;

			if (column == 2) {
				value = atof(TextString);
				index = (int)(0.5 + value);
				++counts[index];
			}

			if (*TextPointer == '\n') {
				column = 0;
			}

			TextPointer = TextString;
			bzero(TextString, TextLength);
			continue;

		} else *TextPointer++;
	}
}

void
write_hexmap(file, bins)
	FILE	*file;
	int	*bins;
{
	int	 i;
	int	 index;
	int	 column;
	int	 hexagon;

	float	 value;

	column = 0;

	rewind(file);
	fscanf(file, "%*[^\n]\n");

	TextPointer = TextString;
	bzero(TextString, TextLength);

	while ((*TextPointer = fgetc(file)) != EOF) {
		if ((*TextPointer == ',') || (*TextPointer == '\n')) {

			++column;

			if (column == 1) {
				hexagon = atoi(TextString);
			}

			if (column == 2) {
				value = atof(TextString);
				index = (int)(0.5 + value);
				i = bins[index];
			}

			if (*TextPointer == '\n') {
				column = 0;
				if (i > 0) printf("%d%s%d\n", hexagon, ",", i);
			}

			TextPointer = TextString;
			bzero(TextString, TextLength);
			continue;

		} else *TextPointer++;
	}
}

void
main(argc, argv)
	int	argc;
	char	*argv[];
{
	FILE	*input;
	int	*counts;
	int	*values;

	int	 i, k;
	int	 index;
	int	 tally;
	int	 target;
	int	 maximum;
	int	 nbr_bins;

	if (argc != 3) {
		printf("\n\t%s%s%s\n", "Usage: ", argv[0], " input_file number_bins");
		exit(0);
	}

	input  = fopen(argv[1], "r");

	if (input == (FILE *) NULL) {
		printf("\n\t%s%s\n\n", "Could Not Open ", argv[1]);
		exit(0);
	}

	nbr_bins = atoi(argv[2]);
	maximum = get_maximum(input);

	counts = (int *) calloc(maximum + 1, sizeof(int));
	values = (int *) calloc(maximum + 1, sizeof(int));

	if ((counts == (int *)NULL) || (values == (int *)NULL)) {
		printf("\nCould Not Allocate Memory\n\n");
		exit(0);
	}

	populate_bins(input, counts);

	target = (maximum / nbr_bins) - 1;
	if (target < 0) target = 0;
	index  = nbr_bins + 1;

	while (index > nbr_bins) {

		++target;
		tally = 0;
		index = 1;

		for (i = 1; i <= maximum; ++i) {

			if (counts[i] == 0) continue;

			values[i] = index;
			tally += counts[i];

			k = tally;
			if (i < maximum) k += (int)(counts[i+1] / 2);

			if (k > target) {
				++index;
				tally = 0;
			}

		}

	}

	printf("Hexagon,Score\n");
	write_hexmap(input, values);

	fclose(input);
	free(counts);
	free(values);
}
