# Supplementary material for: A rapid assessment methodology for quantifying and visualizing functional landscape connectivity
Source: Front Conserv Sci. Author manuscript; Available in PMC 2025 Jul 4. (PMC11457150; doi:10.3389/fcosc.2024.1412888)
Supplement: Supplement1 [file NIHMS2010488-supplement-Supplement1.zip › Supplemental Information/csv2png.py]

import sys
import png
import pandas as pd
import numpy as np

RED_0 = [0, 99, 101, 103, 105, 107, 109, 111, 113, 115, 117, 119, 121, 123, 125, 127, 129, 131, 133, 135, 137, 139, 141,
         143, 145, 147, 149, 151, 153, 155, 157, 159, 161, 163, 165, 167, 169, 171, 173, 175, 177, 179, 181, 183, 185,
         187, 189, 191, 193, 195, 197, 199, 201, 203, 205, 207, 209, 211, 213, 215, 217, 219, 221, 223, 225, 227, 229,
         231, 233, 235, 237, 239, 241, 243, 245, 247, 249, 251, 253, 255, 255, 255, 255, 255, 255, 255, 255, 255, 255,
         255, 255, 255, 255, 255, 255, 255, 255, 255, 255, 255, 255, 255, 255, 255, 255, 255, 255, 255, 255, 255, 255,
         255, 255, 255, 255, 255, 255, 255, 255, 255, 255, 255, 255, 255, 255, 255, 255, 255, 255, 253, 251, 249, 247,
         245, 243, 241, 239, 237, 235, 233, 231, 229, 227, 225, 223, 221, 219, 217, 215, 213, 211, 209, 207, 205, 203,
         201, 199, 197, 195, 193, 191, 189, 187, 185, 183, 181, 179, 177, 175, 173, 171, 169, 167, 165, 163, 161, 159,
         157, 155, 153, 151, 149, 147, 145, 143, 141, 139, 137, 135, 133, 131, 129, 127, 125, 123, 121, 119, 117, 115,
         113, 111, 109, 107, 105, 103, 101, 99, 97, 95, 93, 91, 89, 87, 85, 83, 81, 79, 77, 75, 73, 71, 69, 67, 65, 63,
         61, 59, 57, 55, 53, 51, 49, 47, 45, 43, 41, 39, 37, 35, 33, 31, 29, 27, 25, 23, 21, 19, 17, 15, 13, 11, 9, 7,
         5, 3, 0]

GRN_0 = [0, 1, 3, 5, 7, 9, 11, 13, 15, 17, 19, 21, 23, 25, 27, 29, 31, 33, 35, 37, 39, 41, 43, 45, 47, 49, 51, 53, 55,
         57, 59, 61, 63, 65, 67, 69, 71, 73, 75, 77, 79, 81, 83, 85, 87, 89, 91, 93, 95, 97, 99, 101, 103, 105, 107,
         109, 111, 113, 115, 117, 119, 121, 123, 125, 127, 129, 131, 133, 135, 137, 139, 141, 143, 145, 147, 149, 151,
         153, 155, 157, 159, 161, 163, 165, 167, 169, 171, 173, 175, 177, 179, 181, 183, 185, 187, 189, 191, 193, 195,
         197, 199, 201, 203, 205, 207, 209, 211, 213, 215, 217, 219, 221, 223, 225, 227, 229, 231, 233, 235, 237, 239,
         241, 243, 245, 247, 249, 251, 253, 255, 253, 251, 249, 247, 245, 243, 241, 239, 237, 235, 233, 231, 229, 227,
         225, 223, 221, 219, 217, 215, 213, 211, 209, 207, 205, 203, 201, 199, 197, 195, 193, 191, 189, 187, 185, 183,
         181, 179, 177, 175, 173, 171, 169, 167, 165, 163, 161, 159, 157, 155, 153, 151, 149, 147, 145, 143, 141, 139,
         137, 135, 133, 131, 129, 127, 125, 123, 121, 119, 117, 115, 113, 111, 109, 107, 105, 103, 101, 99, 97, 95, 93,
         91, 89, 87, 85, 83, 81, 79, 77, 75, 73, 71, 69, 67, 65, 63, 61, 59, 57, 55, 53, 51, 49, 47, 45, 43, 41, 39, 37,
         35, 33, 31, 29, 27, 25, 23, 21, 19, 17, 15, 13, 11, 9, 7, 5, 3, 0]

BLU_0 = [0, 1, 2, 3, 4, 5, 6, 7, 8, 9, 10, 11, 12, 13, 14, 15, 16, 17, 18, 19, 20, 21, 22, 23, 24, 25, 26, 27, 28, 29,
         30, 31, 32, 33, 34, 35, 36, 37, 38, 39, 40, 41, 42, 43, 44, 45, 46, 47, 48, 49, 50, 51, 52, 53, 54, 55, 56, 57,
         58, 59, 60, 61, 62, 63, 64, 65, 66, 67, 68, 69, 70, 71, 72, 73, 74, 75, 76, 77, 78, 79, 80, 81, 82, 83, 84, 85,
         86, 87, 88, 89, 90, 91, 92, 93, 94, 95, 96, 97, 98, 99, 100, 101, 102, 103, 104, 105, 106, 107, 108, 109, 110,
         111, 112, 113, 114, 115, 116, 117, 118, 119, 120, 121, 122, 123, 124, 125, 126, 127, 128, 129, 130, 131, 132,
         133, 134, 135, 136, 137, 138, 139, 140, 141, 142, 143, 144, 145, 146, 147, 148, 149, 150, 151, 152, 153, 154,
         155, 156, 157, 158, 159, 160, 161, 162, 163, 164, 165, 166, 167, 168, 169, 170, 171, 172, 173, 174, 175, 176,
         177, 178, 179, 180, 181, 182, 183, 184, 185, 186, 187, 188, 189, 190, 191, 192, 193, 194, 195, 196, 197, 198,
         199, 200, 201, 202, 203, 204, 205, 206, 207, 208, 209, 210, 211, 212, 213, 214, 215, 216, 217, 218, 219, 220,
         221, 222, 223, 224, 225, 226, 227, 228, 229, 230, 231, 232, 233, 234, 235, 236, 237, 238, 239, 240, 241, 242,
         243, 244, 245, 246, 247, 248, 249, 250, 251, 252, 253, 254, 255]

RED_1 = [0, 0, 3, 5, 7, 9, 11, 13, 15, 17, 19, 21, 23, 25, 27, 29, 31, 33, 35, 37, 39, 41, 43, 45, 47, 49, 51, 53, 55,
         57, 59, 61, 63, 65, 67, 69, 71, 73, 75, 77, 79, 81, 83, 85, 87, 89, 91, 93, 95, 97, 99, 101, 103, 105, 107,
         109, 111, 113, 115, 117, 119, 121, 123, 125, 127, 129, 131, 133, 135, 137, 139, 141, 143, 145, 147, 149, 151,
         153, 155, 157, 159, 161, 163, 165, 167, 169, 171, 173, 175, 177, 179, 181, 183, 185, 187, 189, 191, 193, 195,
         197, 199, 201, 203, 205, 207, 209, 211, 213, 215, 217, 219, 221, 223, 225, 227, 229, 231, 233, 235, 237, 239,
         241, 243, 245, 247, 249, 251, 253, 255, 255, 255, 255, 255, 255, 255, 255, 255, 255, 255, 255, 255, 255, 255,
         255, 255, 255, 255, 255, 255, 255, 255, 255, 255, 255, 255, 255, 255, 255, 255, 255, 255, 255, 255, 255, 255,
         255, 255, 255, 255, 255, 255, 255, 255, 255, 255, 255, 255, 255, 253, 251, 249, 247, 245, 243, 241, 239, 237,
         235, 233, 231, 229, 227, 225, 223, 221, 219, 217, 215, 213, 211, 209, 207, 205, 203, 201, 199, 197, 195, 193,
         191, 189, 187, 185, 183, 181, 179, 177, 175, 173, 171, 169, 167, 165, 163, 161, 159, 157, 155, 153, 151, 149,
         147, 145, 143, 141, 139, 137, 135, 133, 131, 129, 127, 125, 123, 121, 119, 117, 115, 113, 111, 109, 107, 105,
         103, 101, 99]

GRN_1 = [0, 0, 3, 5, 7, 9, 11, 13, 15, 17, 19, 21, 23, 25, 27, 29, 31, 33, 35, 37, 39, 41, 43, 45, 47, 49, 51, 53, 55,
         57, 59, 61, 63, 65, 67, 69, 71, 73, 75, 77, 79, 81, 83, 85, 87, 89, 91, 93, 95, 97, 99, 101, 103, 105, 107,
         109, 111, 113, 115, 117, 119, 121, 123, 125, 127, 129, 131, 133, 135, 137, 139, 141, 143, 145, 147, 149, 151,
         153, 155, 157, 159, 161, 163, 165, 167, 169, 171, 173, 175, 177, 179, 181, 183, 185, 187, 189, 191, 193, 195,
         197, 199, 201, 203, 205, 207, 209, 211, 213, 215, 217, 219, 221, 223, 225, 227, 229, 231, 233, 235, 237, 239,
         241, 243, 245, 247, 249, 251, 253, 255, 253, 251, 249, 247, 245, 243, 241, 239, 237, 235, 233, 231, 229, 227,
         225, 223, 221, 219, 217, 215, 213, 211, 209, 207, 205, 203, 201, 199, 197, 195, 193, 191, 189, 187, 185, 183,
         181, 179, 177, 175, 173, 171, 169, 167, 165, 163, 161, 159, 157, 155, 153, 151, 149, 147, 145, 143, 141, 139,
         137, 135, 133, 131, 129, 127, 125, 123, 121, 119, 117, 115, 113, 111, 109, 107, 105, 103, 101, 99, 97, 95, 93,
         91, 89, 87, 85, 83, 81, 79, 77, 75, 73, 71, 69, 67, 65, 63, 61, 59, 57, 55, 53, 51, 49, 47, 45, 43, 41, 39, 37,
         35, 33, 31, 29, 27, 25, 23, 21, 19, 17, 15, 13, 11, 9, 7, 5, 3, 1]

BLU_1 = [0, 255, 254, 253, 252, 251, 250, 249, 248, 247, 246, 245, 244, 243, 242, 241, 240, 239, 238, 237, 236, 235,
         234, 233, 232, 231, 230, 229, 228, 227, 226, 225, 224, 223, 222, 221, 220, 219, 218, 217, 216, 215, 214, 213,
         212, 211, 210, 209, 208, 207, 206, 205, 204, 203, 202, 201, 200, 199, 198, 197, 196, 195, 194, 193, 192, 191,
         190, 189, 188, 187, 186, 185, 184, 183, 182, 181, 180, 179, 178, 177, 176, 175, 174, 173, 172, 171, 170, 169,
         168, 167, 166, 165, 164, 163, 162, 161, 160, 159, 158, 157, 156, 155, 154, 153, 152, 151, 150, 149, 148, 147,
         146, 145, 144, 143, 142, 141, 140, 139, 138, 137, 136, 135, 134, 133, 132, 131, 130, 129, 128, 127, 126, 125,
         124, 123, 122, 121, 120, 119, 118, 117, 116, 115, 114, 113, 112, 111, 110, 109, 108, 107, 106, 105, 104, 103,
         102, 101, 100, 99, 98, 97, 96, 95, 94, 93, 92, 91, 90, 89, 88, 87, 86, 85, 84, 83, 82, 81, 80, 79, 78, 77, 76,
         75, 74, 73, 72, 71, 70, 69, 68, 67, 66, 65, 64, 63, 62, 61, 60, 59, 58, 57, 56, 55, 54, 53, 52, 51, 50, 49, 48,
         47, 46, 45, 44, 43, 42, 41, 40, 39, 38, 37, 36, 35, 34, 33, 32, 31, 30, 29, 28, 27, 26, 25, 24, 23, 22, 21, 20,
         19, 18, 17, 16, 15, 14, 13, 12, 11, 10, 9, 8, 7, 6, 5, 4, 3, 2, 1]

Nbr_Rows = 0
Cols_Min = 0
Cols_Max = 0
Nbr_Hexagon = 0
Raster_Length = 0
Raster_Height = 0
ROWandCOL = [0] * 2


def get_row_and_column(hexagon):
    global Cols_Min
    global Cols_Max
    global ROWandCOL

    x = 1 + (hexagon - 1) % (Cols_Min + Cols_Max)
    if (x <= Cols_Max):
        col = x
    else:
        col = x - Cols_Max

    y = (int)(1 + float(hexagon - 1) / float(Cols_Min + Cols_Max))
    if (x <= Cols_Max):
        row = 2 * y - 1
    else:
        row = 2 * y

    if (col > Cols_Max):
        col = Cols_Max
    
    if (row > Nbr_Rows):
        row = Nbr_Rows

    ROWandCOL[0] = row
    ROWandCOL[1] = col


def build_small_raster(hexmap):
    global Cols_Min
    global Cols_Max
    global ROWandCOL
    global Raster_Length
    global Raster_Height

    Raster_Length = 2 * Cols_Max
    if (Cols_Min == Cols_Max):
        Raster_Length += 1

    Raster_Height = 2 * Nbr_Rows
    raster = [0] * Raster_Length * Raster_Height

    for i in range(len(hexmap)):

        if (hexmap[i] == 0):
            continue

        get_row_and_column(i)

        row = ROWandCOL[0] - 1
        col = ROWandCOL[1] - 1

        j = (int)((row * 2) * Raster_Length + col * 2)
        k = (int)((row * 2 + 1) * Raster_Length + col * 2)

        if (row % 2 != 0):
            j += 1
            k += 1

        raster[j] = hexmap[i]
        raster[j + 1] = hexmap[i]

        raster[k] = hexmap[i]
        raster[k + 1] = hexmap[i]

    return raster


def build_medium_raster(hexmap):
    global Cols_Min
    global Cols_Max
    global ROWandCOL
    global Raster_Length
    global Raster_Height

    hex_length = 6  # The maximum hexagon length.
    mid_length = 3  # Half of the maximum length.

    hex_height = 7  # The maximum hexagon height.
    box_height = 5  # Height of the middle rectangle plus one of the two triangles.

    row_a = [0, 0, 1, 1, 0, 0]
    row_b = [0, 1, 1, 1, 1, 0]
    row_c = [1, 1, 1, 1, 1, 1]
    row_d = [1, 1, 1, 1, 1, 1]
    row_e = [1, 1, 1, 1, 1, 1]
    row_f = [0, 1, 1, 1, 1, 0]
    row_g = [0, 0, 1, 1, 0, 0]

    Raster_Length = hex_length * Cols_Max
    if (Cols_Min == Cols_Max): Raster_Length += mid_length

    Raster_Height = hex_height + box_height * (Nbr_Rows - 1)
    raster = [0] * Raster_Length * Raster_Height

    for i in range(len(hexmap)):

        if (hexmap[i] == 0):
            continue

        get_row_and_column(i)

        row = ROWandCOL[0] - 1
        col = ROWandCOL[1] - 1

        for y in range(hex_height):

            if (row % 2 == 0):
                z = 0
            else:
                z = mid_length

            for x in range(hex_length):

                k = (int)((row * box_height + y) * Raster_Length + col * hex_length + x)

                if (y == 0):
                    if (row_a[x] == 0): continue
                elif (y == 1):
                    if (row_b[x] == 0): continue
                elif (y == 2):
                    if (row_c[x] == 0): continue
                elif (y == 3):
                    if (row_d[x] == 0): continue
                elif (y == 4):
                    if (row_e[x] == 0): continue
                elif (y == 5):
                    if (row_f[x] == 0): continue
                elif (y == 6):
                    if (row_g[x] == 0): continue

                raster[k + z] = hexmap[i]

    return raster


def build_large_raster(hexmap):
    global Cols_Min
    global Cols_Max
    global ROWandCOL
    global Raster_Length
    global Raster_Height

    hex_length = 12  # The maximum hexagon length.
    mid_length = 6   # Half of the maximum length.

    hex_height = 14  # The maximum hexagon height.
    box_height = 11  # Height of the middle rectangle plus one of the two triangles.

    row_a = [0, 0, 0, 0, 0, 1, 1, 0, 0, 0, 0, 0]
    row_b = [0, 0, 0, 1, 1, 1, 1, 1, 1, 0, 0, 0]
    row_c = [0, 1, 1, 1, 1, 1, 1, 1, 1, 1, 1, 0]
    row_d = [1, 1, 1, 1, 1, 1, 1, 1, 1, 1, 1, 1]
    row_e = [1, 1, 1, 1, 1, 1, 1, 1, 1, 1, 1, 1]
    row_f = [1, 1, 1, 1, 1, 1, 1, 1, 1, 1, 1, 1]
    row_g = [1, 1, 1, 1, 1, 1, 1, 1, 1, 1, 1, 1]
    row_h = [1, 1, 1, 1, 1, 1, 1, 1, 1, 1, 1, 1]
    row_i = [1, 1, 1, 1, 1, 1, 1, 1, 1, 1, 1, 1]
    row_j = [1, 1, 1, 1, 1, 1, 1, 1, 1, 1, 1, 1]
    row_k = [1, 1, 1, 1, 1, 1, 1, 1, 1, 1, 1, 1]
    row_l = [0, 1, 1, 1, 1, 1, 1, 1, 1, 1, 1, 0]
    row_m = [0, 0, 0, 1, 1, 1, 1, 1, 1, 0, 0, 0]
    row_n = [0, 0, 0, 0, 0, 1, 1, 0, 0, 0, 0, 0]

    Raster_Length = hex_length * Cols_Max
    if (Cols_Min == Cols_Max): Raster_Length += mid_length

    Raster_Height = hex_height + box_height * (Nbr_Rows - 1)
    raster = [0] * Raster_Length * Raster_Height

    for i in range(len(hexmap)):

        if (hexmap[i] == 0):
            continue

        get_row_and_column(i)

        row = ROWandCOL[0] - 1
        col = ROWandCOL[1] - 1

        for y in range(hex_height):

            if (row % 2 == 0):
                z = 0
            else:
                z = mid_length

            for x in range(hex_length):

                k = (int)((row * box_height + y) * Raster_Length + col * hex_length + x)

                if (y == 0):
                    if (row_a[x] == 0): continue
                elif (y == 1):
                    if (row_b[x] == 0): continue
                elif (y == 2):
                    if (row_c[x] == 0): continue
                elif (y == 3):
                    if (row_d[x] == 0): continue
                elif (y == 4):
                    if (row_e[x] == 0): continue
                elif (y == 5):
                    if (row_f[x] == 0): continue
                elif (y == 6):
                    if (row_g[x] == 0): continue
                elif (y == 7):
                    if (row_h[x] == 0): continue
                elif (y == 8):
                    if (row_i[x] == 0): continue
                elif (y == 9):
                    if (row_j[x] == 0): continue
                elif (y == 10):
                    if (row_k[x] == 0): continue
                elif (y == 11):
                    if (row_l[x] == 0): continue
                elif (y == 12):
                    if (row_m[x] == 0): continue
                elif (y == 13):
                    if (row_n[x] == 0): continue

                raster[k + z] = hexmap[i]

    return raster


def build_colormap(color_scheme):
    colormap = []

    for i in range(256):

        colormap_entry = []

        if (color_scheme == 0):
            colormap_entry.extend([RED_0[i], GRN_0[i], BLU_0[i]])
        else:
            colormap_entry.extend([RED_1[i], GRN_1[i], BLU_1[i]])

        colormap.append(colormap_entry)
    
    return colormap


def build_image(raster):
    global RED_0
    global GRN_0
    global BLU_0
    global RED_1
    global GRN_1
    global BLU_1

    global Raster_Length
    global Raster_Height

    # The calculations here change depending on whether the image
    # values are all positive, all negative, or some of each.

    minimum = min(raster)
    maximum = max(raster)

    i = 0
    image = []

    for row in range(Raster_Height):

        image_row = []
    
        for col in range (Raster_Length):

            if (raster[i] == 0):
                pixel = 0
            elif (maximum <= 0):
                pixel = 1 + (int)(255.0 * (raster[i] - minimum) / (maximum - minimum))
            elif (minimum >= 0):
                pixel = 1 + (int)(254.0 * (raster[i] - minimum) / (maximum - minimum))
            elif (raster[i] < 0):
                pixel = 1 + (int)(127.0 * (1.0 - raster[i] / minimum))
            else:
                pixel = 128 + (int)(127.0 * raster[i] / maximum)

            image_row.extend([pixel])

            i += 1

        image.append(image_row)

    return image


def write_image(output, colormap, image):
    global Raster_Length
    global Raster_Height

    result = png.Writer(Raster_Length, Raster_Height, palette=colormap, bitdepth=8)
    result.write(output, image)
    output.close()


def csv2png(input, output, size, color_scheme):
    global Nbr_Rows
    global Cols_Min
    global Cols_Max
    global Nbr_Hexagon

    if (Nbr_Rows % 2 == 0):
        Nbr_Hexagon = (Nbr_Rows / 2) * (Cols_Min + Cols_Max)
    else:
        Nbr_Hexagon = ((Nbr_Rows + 1) / 2) * (Cols_Min + Cols_Max) - Cols_Min

    if (Nbr_Hexagon <= 0):
        sys.exit()

    csv_data = pd.read_csv(input)
    input.close()

    x = list(csv_data.values[:,0])
    y = list(csv_data.values[:,1])

    x = list(map(int, x))
    hexmap = [0] * (max(x) + 1)

    for i in range(len(x)):
        hexmap[x[i]] = y[i]

    if (size == 2):
        raster = build_small_raster(hexmap)
    elif (size == 6):
        raster = build_medium_raster(hexmap)
    elif (size == 12):
        raster = build_large_raster(hexmap)
    else:
        print("\n\tInvalid Image Size Parameter\n\n")
        sys.exit()

    colormap = build_colormap(color_scheme)
    image    = build_image(raster)

    write_image(output, colormap, image)


def run_from_command_line():
    global Nbr_Rows
    global Cols_Min
    global Cols_Max

    if (len(sys.argv)) != 8:
        print("\n\tUsage: ", sys.argv[0], " hexmap output size palette rows min_cols max_cols\n")
        sys.exit()

    input  = open(sys.argv[1], "r")
    output = open(sys.argv[2], "wb")

    size = 0

    if (sys.argv[3] == "s") or (sys.argv[3] == "S"): size = 2
    if (sys.argv[3] == "m") or (sys.argv[3] == "M"): size = 6
    if (sys.argv[3] == "l") or (sys.argv[3] == "L"): size = 12

    if (size != 2) and (size != 6) and (size != 12):
        print("\n\t%s\n", "The image size must be either S, M, or L")
        sys.exit()

    color_scheme = (int)(sys.argv[4])
    Nbr_Rows     = (int)(sys.argv[5])
    Cols_Min     = (int)(sys.argv[6])
    Cols_Max     = (int)(sys.argv[7])

    if (color_scheme < 0): color_scheme = 0
    if (color_scheme > 0): color_scheme = 1

    if (Nbr_Rows <= 0) or (Cols_Min <= 0) or (Cols_Max <= 0):
        print("\n\tBad row or column input values...\n")
        sys.exit()

    if (Cols_Min > Cols_Max):
        print("\n\tMin Columns cannot exceed Max Columns...\n")
        sys.exit()

    csv2png(input, output, size, color_scheme)


def run_using_coded_input():
    global Nbr_Rows
    global Cols_Min
    global Cols_Max

    input  = open("C:\\Users\\Nathan\\desktop\\Hexmap.csv", "r")
    output = open("C:\\Users\\Nathan\\desktop\\Hexmap.png", "wb")

    size         = 2
    color_scheme = 0
    Nbr_Rows     = 16081
    Cols_Min     = 9962
    Cols_Max     = 9962

    csv2png(input, output, size, color_scheme)


# run_from_command_line()
run_using_coded_input()
