# Supplementary material for: A rapid assessment methodology for quantifying and visualizing functional landscape connectivity
Source: Front Conserv Sci. Author manuscript; Available in PMC 2025 Jul 4. (PMC11457150; doi:10.3389/fcosc.2024.1412888)
Supplement: Supplement1 [file NIHMS2010488-supplement-Supplement1.zip › Supplemental Information/csv2sun.c]

#include <stdio.h>
#include <stdlib.h>
#include <string.h>
#include <unistd.h>
#include <sys/types.h>

#define RAS_MAGIC 0x59a66a95

unsigned char RED_0 [256] = {0, 99, 101, 103, 105, 107, 109, 111, 113, 115, 117, 119, 121, 123, 125, 127, 129, 131, 133, 135, 137, 139, 141, 143, 145, 147, 149, 151, 153, 155, 157, 159, 161, 163, 165, 167, 169, 171, 173, 175, 177, 179, 181, 183, 185, 187, 189, 191, 193, 195, 197, 199, 201, 203, 205, 207, 209, 211, 213, 215, 217, 219, 221, 223, 225, 227, 229, 231, 233, 235, 237, 239, 241, 243, 245, 247, 249, 251, 253, 255, 255, 255, 255, 255, 255, 255, 255, 255, 255, 255, 255, 255, 255, 255, 255, 255, 255, 255, 255, 255, 255, 255, 255, 255, 255, 255, 255, 255, 255, 255, 255, 255, 255, 255, 255, 255, 255, 255, 255, 255, 255, 255, 255, 255, 255, 255, 255, 255, 255, 253, 251, 249, 247, 245, 243, 241, 239, 237, 235, 233, 231, 229, 227, 225, 223, 221, 219, 217, 215, 213, 211, 209, 207, 205, 203, 201, 199, 197, 195, 193, 191, 189, 187, 185, 183, 181, 179, 177, 175, 173, 171, 169, 167, 165, 163, 161, 159, 157, 155, 153, 151, 149, 147, 145, 143, 141, 139, 137, 135, 133, 131, 129, 127, 125, 123, 121, 119, 117, 115, 113, 111, 109, 107, 105, 103, 101, 99, 97, 95, 93, 91, 89, 87, 85, 83, 81, 79, 77, 75, 73, 71, 69, 67, 65, 63, 61, 59, 57, 55, 53, 51, 49, 47, 45, 43, 41, 39, 37, 35, 33, 31, 29, 27, 25, 23, 21, 19, 17, 15, 13, 11, 9, 7, 5, 3, 0};
unsigned char GRN_0 [256] = {0, 1, 3, 5, 7, 9, 11, 13, 15, 17, 19, 21, 23, 25, 27, 29, 31, 33, 35, 37, 39, 41, 43, 45, 47, 49, 51, 53, 55, 57, 59, 61, 63, 65, 67, 69, 71, 73, 75, 77, 79, 81, 83, 85, 87, 89, 91, 93, 95, 97, 99, 101, 103, 105, 107, 109, 111, 113, 115, 117, 119, 121, 123, 125, 127, 129, 131, 133, 135, 137, 139, 141, 143, 145, 147, 149, 151, 153, 155, 157, 159, 161, 163, 165, 167, 169, 171, 173, 175, 177, 179, 181, 183, 185, 187, 189, 191, 193, 195, 197, 199, 201, 203, 205, 207, 209, 211, 213, 215, 217, 219, 221, 223, 225, 227, 229, 231, 233, 235, 237, 239, 241, 243, 245, 247, 249, 251, 253, 255, 253, 251, 249, 247, 245, 243, 241, 239, 237, 235, 233, 231, 229, 227, 225, 223, 221, 219, 217, 215, 213, 211, 209, 207, 205, 203, 201, 199, 197, 195, 193, 191, 189, 187, 185, 183, 181, 179, 177, 175, 173, 171, 169, 167, 165, 163, 161, 159, 157, 155, 153, 151, 149, 147, 145, 143, 141, 139, 137, 135, 133, 131, 129, 127, 125, 123, 121, 119, 117, 115, 113, 111, 109, 107, 105, 103, 101, 99, 97, 95, 93, 91, 89, 87, 85, 83, 81, 79, 77, 75, 73, 71, 69, 67, 65, 63, 61, 59, 57, 55, 53, 51, 49, 47, 45, 43, 41, 39, 37, 35, 33, 31, 29, 27, 25, 23, 21, 19, 17, 15, 13, 11, 9, 7, 5, 3, 0};
unsigned char BLU_0 [256] = {0, 1, 2, 3, 4, 5, 6, 7, 8, 9, 10, 11, 12, 13, 14, 15, 16, 17, 18, 19, 20, 21, 22, 23, 24, 25, 26, 27, 28, 29, 30, 31, 32, 33, 34, 35, 36, 37, 38, 39, 40, 41, 42, 43, 44, 45, 46, 47, 48, 49, 50, 51, 52, 53, 54, 55, 56, 57, 58, 59, 60, 61, 62, 63, 64, 65, 66, 67, 68, 69, 70, 71, 72, 73, 74, 75, 76, 77, 78, 79, 80, 81, 82, 83, 84, 85, 86, 87, 88, 89, 90, 91, 92, 93, 94, 95, 96, 97, 98, 99, 100, 101, 102, 103, 104, 105, 106, 107, 108, 109, 110, 111, 112, 113, 114, 115, 116, 117, 118, 119, 120, 121, 122, 123, 124, 125, 126, 127, 128, 129, 130, 131, 132, 133, 134, 135, 136, 137, 138, 139, 140, 141, 142, 143, 144, 145, 146, 147, 148, 149, 150, 151, 152, 153, 154, 155, 156, 157, 158, 159, 160, 161, 162, 163, 164, 165, 166, 167, 168, 169, 170, 171, 172, 173, 174, 175, 176, 177, 178, 179, 180, 181, 182, 183, 184, 185, 186, 187, 188, 189, 190, 191, 192, 193, 194, 195, 196, 197, 198, 199, 200, 201, 202, 203, 204, 205, 206, 207, 208, 209, 210, 211, 212, 213, 214, 215, 216, 217, 218, 219, 220, 221, 222, 223, 224, 225, 226, 227, 228, 229, 230, 231, 232, 233, 234, 235, 236, 237, 238, 239, 240, 241, 242, 243, 244, 245, 246, 247, 248, 249, 250, 251, 252, 253, 254, 255};

unsigned char RED_1 [256] = {0, 0, 3, 5, 7, 9, 11, 13, 15, 17, 19, 21, 23, 25, 27, 29, 31, 33, 35, 37, 39, 41, 43, 45, 47, 49, 51, 53, 55, 57, 59, 61, 63, 65, 67, 69, 71, 73, 75, 77, 79, 81, 83, 85, 87, 89, 91, 93, 95, 97, 99, 101, 103, 105, 107, 109, 111, 113, 115, 117, 119, 121, 123, 125, 127, 129, 131, 133, 135, 137, 139, 141, 143, 145, 147, 149, 151, 153, 155, 157, 159, 161, 163, 165, 167, 169, 171, 173, 175, 177, 179, 181, 183, 185, 187, 189, 191, 193, 195, 197, 199, 201, 203, 205, 207, 209, 211, 213, 215, 217, 219, 221, 223, 225, 227, 229, 231, 233, 235, 237, 239, 241, 243, 245, 247, 249, 251, 253, 255, 255, 255, 255, 255, 255, 255, 255, 255, 255, 255, 255, 255, 255, 255, 255, 255, 255, 255, 255, 255, 255, 255, 255, 255, 255, 255, 255, 255, 255, 255, 255, 255, 255, 255, 255, 255, 255, 255, 255, 255, 255, 255, 255, 255, 255, 255, 255, 255, 255, 253, 251, 249, 247, 245, 243, 241, 239, 237, 235, 233, 231, 229, 227, 225, 223, 221, 219, 217, 215, 213, 211, 209, 207, 205, 203, 201, 199, 197, 195, 193, 191, 189, 187, 185, 183, 181, 179, 177, 175, 173, 171, 169, 167, 165, 163, 161, 159, 157, 155, 153, 151, 149, 147, 145, 143, 141, 139, 137, 135, 133, 131, 129, 127, 125, 123, 121, 119, 117, 115, 113, 111, 109, 107, 105, 103, 101, 99};
unsigned char GRN_1 [256] = {0, 0, 3, 5, 7, 9, 11, 13, 15, 17, 19, 21, 23, 25, 27, 29, 31, 33, 35, 37, 39, 41, 43, 45, 47, 49, 51, 53, 55, 57, 59, 61, 63, 65, 67, 69, 71, 73, 75, 77, 79, 81, 83, 85, 87, 89, 91, 93, 95, 97, 99, 101, 103, 105, 107, 109, 111, 113, 115, 117, 119, 121, 123, 125, 127, 129, 131, 133, 135, 137, 139, 141, 143, 145, 147, 149, 151, 153, 155, 157, 159, 161, 163, 165, 167, 169, 171, 173, 175, 177, 179, 181, 183, 185, 187, 189, 191, 193, 195, 197, 199, 201, 203, 205, 207, 209, 211, 213, 215, 217, 219, 221, 223, 225, 227, 229, 231, 233, 235, 237, 239, 241, 243, 245, 247, 249, 251, 253, 255, 253, 251, 249, 247, 245, 243, 241, 239, 237, 235, 233, 231, 229, 227, 225, 223, 221, 219, 217, 215, 213, 211, 209, 207, 205, 203, 201, 199, 197, 195, 193, 191, 189, 187, 185, 183, 181, 179, 177, 175, 173, 171, 169, 167, 165, 163, 161, 159, 157, 155, 153, 151, 149, 147, 145, 143, 141, 139, 137, 135, 133, 131, 129, 127, 125, 123, 121, 119, 117, 115, 113, 111, 109, 107, 105, 103, 101, 99, 97, 95, 93, 91, 89, 87, 85, 83, 81, 79, 77, 75, 73, 71, 69, 67, 65, 63, 61, 59, 57, 55, 53, 51, 49, 47, 45, 43, 41, 39, 37, 35, 33, 31, 29, 27, 25, 23, 21, 19, 17, 15, 13, 11, 9, 7, 5, 3, 1};
unsigned char BLU_1 [256] = {0, 255, 254, 253, 252, 251, 250, 249, 248, 247, 246, 245, 244, 243, 242, 241, 240, 239, 238, 237, 236, 235, 234, 233, 232, 231, 230, 229, 228, 227, 226, 225, 224, 223, 222, 221, 220, 219, 218, 217, 216, 215, 214, 213, 212, 211, 210, 209, 208, 207, 206, 205, 204, 203, 202, 201, 200, 199, 198, 197, 196, 195, 194, 193, 192, 191, 190, 189, 188, 187, 186, 185, 184, 183, 182, 181, 180, 179, 178, 177, 176, 175, 174, 173, 172, 171, 170, 169, 168, 167, 166, 165, 164, 163, 162, 161, 160, 159, 158, 157, 156, 155, 154, 153, 152, 151, 150, 149, 148, 147, 146, 145, 144, 143, 142, 141, 140, 139, 138, 137, 136, 135, 134, 133, 132, 131, 130, 129, 128, 127, 126, 125, 124, 123, 122, 121, 120, 119, 118, 117, 116, 115, 114, 113, 112, 111, 110, 109, 108, 107, 106, 105, 104, 103, 102, 101, 100, 99, 98, 97, 96, 95, 94, 93, 92, 91, 90, 89, 88, 87, 86, 85, 84, 83, 82, 81, 80, 79, 78, 77, 76, 75, 74, 73, 72, 71, 70, 69, 68, 67, 66, 65, 64, 63, 62, 61, 60, 59, 58, 57, 56, 55, 54, 53, 52, 51, 50, 49, 48, 47, 46, 45, 44, 43, 42, 41, 40, 39, 38, 37, 36, 35, 34, 33, 32, 31, 30, 29, 28, 27, 26, 25, 24, 23, 22, 21, 20, 19, 18, 17, 16, 15, 14, 13, 12, 11, 10, 9, 8, 7, 6, 5, 4, 3, 2, 1};

int	 Neighbors[6];
int	 ROWandCOL[2];

int	 Colors = 256;

int	 Nbr_Rows;
int	 Cols_Min;
int	 Cols_Max;
int	 Colormap;
int	 Nbr_Hexagon;
int	 Raster_Length;
int	 Raster_Height;

FILE		*Output;
float		*Hexmap;
float		*Raster;
unsigned char	*Pixels;

//	This program converts a hexmap in CSV format into a Sun rasterfile.
//	Sun rasterfiles are typically associated with a ".sun" or ".ras" extension.
//	The free application XnView (www.xnview.com) can read a Sun rasterfile and
//	convert it into a more modern format.  The Sun rasterfile format is used
//	here for simplicity.  It is difficult, for example, to write an image in
//	PNG format in a stand-alone utility like this that doesn't utilize external
//	libraries.

//	Users must supply the utility with the following inputs:
//
//	+  The input hexmap filename (in CSV format).
//	+  The name to use for the output file.
//	+  The size of the output image, which must be either
//	   "S" for small, "M" for medium, or "L" for large.
//	+  A colormap specification, which must be either
//	   "0" for Red-Blue or "1" for Blue-Red.
//	+  The workspace size as rows, min_cols, and max_cols.

void
get_row_and_column(hexagon)
	int	 hexagon;
{
	long	 x, y;
	int	 row, col;

	x = 1 + (hexagon - 1) % (Cols_Min + Cols_Max);
	if (x <= Cols_Max) col = x;
	else col = x - Cols_Max;

	y = 1 + (float)(hexagon - 1) / (float)(Cols_Min + Cols_Max);
	if (x <= Cols_Max) row = 2 * y - 1;
	else row = 2 * y;

	if (col > Cols_Max) col = Cols_Max;
	if (row > Nbr_Rows) row = Nbr_Rows;

	ROWandCOL[0] = row;
	ROWandCOL[1] = col;
}

void
build_small_image()
{
	int	 i, j, k;
	int	 row, col;

	Raster_Length = 2 * Cols_Max;
	if (Cols_Min == Cols_Max) ++Raster_Length;

	Raster_Height = 2 * Nbr_Rows;

	Raster = (float *) calloc(Raster_Length * Raster_Height, sizeof(float));
	if (Raster == (float *)NULL) { printf("\n\tCould Not Allocate Memory\n"); exit(0); }

	for (i = 1; i <= Nbr_Hexagon; ++i) {

		if (Hexmap[i] == 0) continue;
		get_row_and_column(i);

		row = ROWandCOL[0] - 1;
		col = ROWandCOL[1] - 1;

		j = (row * 2) * Raster_Length + col * 2;
		k = (row * 2 + 1) * Raster_Length + col * 2;

		if (row % 2 != 0) {
			++j;
			++k;
		}

		Raster[j] = Hexmap[i];
		Raster[j + 1] = Hexmap[i];

		Raster[k] = Hexmap[i];
		Raster[k + 1] = Hexmap[i];

	}
}

void
build_medium_image()
{
	int	 hex_length = 6;	//  The maximum hexagon length.
	int	 mid_length = 3;	//  Half of the maximum length.

	int	 hex_height = 7;	//  The maximum hexagon height.
	int	 box_height = 5;	//  Height of the middle rectangle
					//  plus one of the two triangles.
	int	 i, k;
	int	 x, y, z;
	int	 row, col;

	int row_a[6] = {0, 0, 1, 1, 0, 0};
	int row_b[6] = {0, 1, 1, 1, 1, 0};
	int row_c[6] = {1, 1, 1, 1, 1, 1};
	int row_d[6] = {1, 1, 1, 1, 1, 1};
	int row_e[6] = {1, 1, 1, 1, 1, 1};
	int row_f[6] = {0, 1, 1, 1, 1, 0};
	int row_g[6] = {0, 0, 1, 1, 0, 0};

	Raster_Length = hex_length * Cols_Max;
	if (Cols_Min == Cols_Max) Raster_Length += mid_length;

	Raster_Height = hex_height + box_height * (Nbr_Rows - 1);

	Raster = (float *) calloc(Raster_Length * Raster_Height, sizeof(float));
	if (Raster == (float *)NULL) { printf("\n\tCould Not Allocate Memory\n"); exit(0); }

	for (i = 1; i <= Nbr_Hexagon; ++i) {

		if (Hexmap[i] == 0) continue;
		get_row_and_column(i);

		row = ROWandCOL[0] - 1;
		col = ROWandCOL[1] - 1;

		for (y = 0; y < hex_height; ++y) {

			if (row % 2 == 0) z = 0;
			else              z = mid_length;

			for (x = 0; x < hex_length; ++x) {

				k = (row * box_height + y) * Raster_Length + col * hex_length + x;

				switch(y) {
					case  0: if (row_a[x] == 0) continue; break;
					case  1: if (row_b[x] == 0) continue; break;
					case  2: if (row_c[x] == 0) continue; break;
					case  3: if (row_d[x] == 0) continue; break;
					case  4: if (row_e[x] == 0) continue; break;
					case  5: if (row_f[x] == 0) continue; break;
					case  6: if (row_g[x] == 0) continue; break;
				}

				Raster[k + z] = Hexmap[i];

			}
		}

	}
}

void
build_large_image()
{
	int	 hex_length = 12;	//  The maximum hexagon length.
	int	 mid_length = 6;	//  Half of the maximum length.

	int	 hex_height = 14;	//  The maximum hexagon height.
	int	 box_height = 11;	//  Height of the middle rectangle
					//  plus one of the two triangles.
	int	 i, k;
	int	 x, y, z;
	int	 row, col;

	int row_a[12] = {0, 0, 0, 0, 0, 1, 1, 0, 0, 0, 0, 0};
	int row_b[12] = {0, 0, 0, 1, 1, 1, 1, 1, 1, 0, 0, 0};
	int row_c[12] = {0, 1, 1, 1, 1, 1, 1, 1, 1, 1, 1, 0};
	int row_d[12] = {1, 1, 1, 1, 1, 1, 1, 1, 1, 1, 1, 1};
	int row_e[12] = {1, 1, 1, 1, 1, 1, 1, 1, 1, 1, 1, 1};
	int row_f[12] = {1, 1, 1, 1, 1, 1, 1, 1, 1, 1, 1, 1};
	int row_g[12] = {1, 1, 1, 1, 1, 1, 1, 1, 1, 1, 1, 1};
	int row_h[12] = {1, 1, 1, 1, 1, 1, 1, 1, 1, 1, 1, 1};
	int row_i[12] = {1, 1, 1, 1, 1, 1, 1, 1, 1, 1, 1, 1};
	int row_j[12] = {1, 1, 1, 1, 1, 1, 1, 1, 1, 1, 1, 1};
	int row_k[12] = {1, 1, 1, 1, 1, 1, 1, 1, 1, 1, 1, 1};
	int row_l[12] = {0, 1, 1, 1, 1, 1, 1, 1, 1, 1, 1, 0};
	int row_m[12] = {0, 0, 0, 1, 1, 1, 1, 1, 1, 0, 0, 0};
	int row_n[12] = {0, 0, 0, 0, 0, 1, 1, 0, 0, 0, 0, 0};

	Raster_Length = hex_length * Cols_Max;
	if (Cols_Min == Cols_Max) Raster_Length += mid_length;

	Raster_Height = hex_height + box_height * (Nbr_Rows - 1);

	Raster = (float *) calloc(Raster_Length * Raster_Height, sizeof(float));
	if (Raster == (float *)NULL) { printf("\n\tCould Not Allocate Memory\n"); exit(0); }

	for (i = 1; i <= Nbr_Hexagon; ++i) {

		if (Hexmap[i] == 0) continue;
		get_row_and_column(i);

		row = ROWandCOL[0] - 1;
		col = ROWandCOL[1] - 1;

		for (y = 0; y < hex_height; ++y) {

			if (row % 2 == 0) z = 0;
			else              z = mid_length;

			for (x = 0; x < hex_length; ++x) {

				k = (row * box_height + y) * Raster_Length + col * hex_length + x;

				switch(y) {
					case  0: if (row_a[x] == 0) continue; break;
					case  1: if (row_b[x] == 0) continue; break;
					case  2: if (row_c[x] == 0) continue; break;
					case  3: if (row_d[x] == 0) continue; break;
					case  4: if (row_e[x] == 0) continue; break;
					case  5: if (row_f[x] == 0) continue; break;
					case  6: if (row_g[x] == 0) continue; break;
					case  7: if (row_h[x] == 0) continue; break;
					case  8: if (row_i[x] == 0) continue; break;
					case  9: if (row_j[x] == 0) continue; break;
					case 10: if (row_k[x] == 0) continue; break;
					case 11: if (row_l[x] == 0) continue; break;
					case 12: if (row_m[x] == 0) continue; break;
					case 13: if (row_n[x] == 0) continue; break;
				}

				Raster[k + z] = Hexmap[i];

			}
		}

	}
}

void
build_pixels()
{
	int	i, k;		//  Here we assign colormap entries based on the hexmap values.
	int	pixel;		//  The calculations change depending on whether the hexmap values
				//  are all positive, all negative, or some of each.
	float	minimum;
	float	maximum;

	minimum =  2^30;
	maximum = -2^30;

	for (i = 0; i < Raster_Length * Raster_Height; ++i) {
		if (Raster[i] < minimum) minimum = Raster[i];
		if (Raster[i] > maximum) maximum = Raster[i];
	}

	Pixels = (unsigned char *) calloc(Raster_Length * Raster_Height, sizeof(unsigned char));
	if (Pixels == (unsigned char *)NULL) { printf("\n\tCould Not Allocate Memory\n"); exit(0); }

	for (i = 0; i < Raster_Length * Raster_Height; ++i) {

		if (Raster[i] == 0) pixel = 0;
		else if (maximum <= 0)  pixel = 1 + (int)(255.0 * (Raster[i] - minimum) / (maximum - minimum));
		else if (minimum >= 0)  pixel = 1 + (int)(254.0 * (Raster[i] - minimum) / (maximum - minimum));
		else if (Raster[i] < 0) pixel =   1 + (int)(127.0 * (1.0 -  Raster[i] / minimum));
		else                    pixel = 128 + (int)(127.0 * Raster[i] / maximum);

		Pixels[i] = (unsigned char)pixel;

	}
}

int
write_image_int(value)
	int	value;
{
	int	flag;
	unsigned char	c;

	flag = 0;

	c = ((value >> 24) & 0xff); if (fwrite(&c, sizeof(unsigned char), 1, Output) != 1) ++flag;
	c = ((value >> 16) & 0xff); if (fwrite(&c, sizeof(unsigned char), 1, Output) != 1) ++flag;
	c = ((value >>  8) & 0xff); if (fwrite(&c, sizeof(unsigned char), 1, Output) != 1) ++flag;
	c = ( value        & 0xff); if (fwrite(&c, sizeof(unsigned char), 1, Output) != 1) ++flag;

	return(flag);
}

int
write_image_header()
{
	int	flag;
	int	size;

	if (Raster_Length % 2 == 0) size = Raster_Height *  Raster_Length;
	else                        size = Raster_Height * (Raster_Length + 1);

	flag = 0;

	flag += write_image_int(RAS_MAGIC);
	flag += write_image_int(Raster_Length);
	flag += write_image_int(Raster_Height);
	flag += write_image_int(8);
	flag += write_image_int(size);
	flag += write_image_int(1);
	flag += write_image_int(1);
	flag += write_image_int(3 * Colors);

	if (Colormap == 0) {
		if (fwrite(RED_0, sizeof(unsigned char), Colors, Output) != Colors) ++flag;
		if (fwrite(GRN_0, sizeof(unsigned char), Colors, Output) != Colors) ++flag;
		if (fwrite(BLU_0, sizeof(unsigned char), Colors, Output) != Colors) ++flag;
	} else {
		if (fwrite(RED_1, sizeof(unsigned char), Colors, Output) != Colors) ++flag;
		if (fwrite(GRN_1, sizeof(unsigned char), Colors, Output) != Colors) ++flag;
		if (fwrite(BLU_1, sizeof(unsigned char), Colors, Output) != Colors) ++flag;
	}

	return(flag);
}

void
write_image(output)
	char	output[];
{
	int	i;
	int	row;
	int	col;
	int	value;

	unsigned char	*image_data;
	unsigned char	 blank = (unsigned char)0;

	if (write_image_header() != 0) {
		printf("\n\t%s%s\n\n", "Error writing ", output);
		exit(0);
	}

	i = 0;

	image_data = (unsigned char *) calloc(Raster_Length, sizeof(unsigned char));
	if (image_data == (unsigned char *)NULL) { printf("\n\tCould Not Allocate Memory\n"); exit(0); }

	for (row = 0; row < Raster_Height; ++row) {

		for (col = 0; col < Raster_Length; ++col) image_data[col] = Pixels[i++];

		if (fwrite(image_data, sizeof(unsigned char), Raster_Length, Output) != Raster_Length) {
			printf("\n\t%s%s\n\n", "Error writing ", output);
			exit(0);
		}

		if (Raster_Length % 2 == 1) {

			if (fwrite(&blank, sizeof(unsigned char), 1, Output) != 1) {
				printf("\n\t%s%s\n\n", "Error writing ", output);
				exit(0);
			}

		}

	}

	free(image_data);
}

void
main(argc, argv)
	int	 argc;
	char	*argv[];
{
	FILE	*input;
	float	 value;

	int	 size;
	int	 hexagon;

	if (argc != 8) {
		printf("\n\t%s%s%s\n", "Usage: ", argv[0], " hexmap output size colormap rows min_cols max_cols");
		exit(0);
	}

	input = fopen(argv[1], "r");
	if (input == (FILE *) NULL) {
		printf("\n\t%s%s\n", "Could Not Open ", argv[1]);
		exit(0);
	}

	Output = fopen(argv[2], "w");
	if (Output == (FILE *) NULL) {
		printf("\n\t%s%s\n", "Could Not Open ", argv[2]);
		exit(0);
	}

	size = 0;

	if ((strcmp(argv[3], "s") == 0) || (strcmp(argv[3], "S") == 0)) size = 2;
	if ((strcmp(argv[3], "m") == 0) || (strcmp(argv[3], "M") == 0)) size = 6;
	if ((strcmp(argv[3], "l") == 0) || (strcmp(argv[3], "L") == 0)) size = 12;

	if ((size != 2) && (size != 6) && (size != 12)) {
		printf("\n\t%s\n", "The image size must be either S, M, or L");
		exit(0);
	}

	Colormap = atoi(argv[4]);
	Nbr_Rows = atoi(argv[5]);
	Cols_Min = atoi(argv[6]);
	Cols_Max = atoi(argv[7]);

	if (Colormap < 0) Colormap = 0;
	if (Colormap > 0) Colormap = 1;

	if ((Nbr_Rows <= 0) || (Cols_Min <= 0) || (Cols_Max <= 0)) {
		printf("\n\t%s\n", "Bad row or column input values...");
		exit(0);
	}

	if (Cols_Min > Cols_Max) {
		printf("\n\t%s\n", "Min Columns cannot exceed Max Columns...");
		exit(0);
	}

	if (Nbr_Rows % 2 == 0) Nbr_Hexagon = (Nbr_Rows / 2) * (Cols_Min + Cols_Max); 
	else                   Nbr_Hexagon = ((Nbr_Rows + 1) / 2) * (Cols_Min + Cols_Max) - Cols_Min;
	if (Nbr_Hexagon <= 0) exit(0);

	Hexmap = (float *) calloc(Nbr_Hexagon + 1, sizeof(float));
	if (Hexmap == (float *)NULL) { printf("\n\tCould Not Allocate Memory\n"); exit(0); }

	fscanf(input, "%*[^\n]\n");

	while (fscanf(input, "%d%*[^-+.0-9]%f", &hexagon, &value) != EOF) {
		Hexmap[hexagon] = value;
	}

	fclose(input);

	if (size ==  2) build_small_image();
	if (size ==  6) build_medium_image();
	if (size == 12) build_large_image();

	build_pixels();
	write_image(argv[2]);
	fclose(Output);

	free(Hexmap);
	free(Raster);
	free(Pixels);
}
