# Supplementary material for: A rapid assessment methodology for quantifying and visualizing functional landscape connectivity
Source: Front Conserv Sci. Author manuscript; Available in PMC 2025 Jul 4. (PMC11457150; doi:10.3389/fcosc.2024.1412888)
Supplement: Supplement1 [file NIHMS2010488-supplement-Supplement1.zip › Supplemental Information/LINK.c]

#include <stdio.h>
#include <stdlib.h>
#include <string.h>

#define	 TextLength 3
char	 TextString[TextLength];
char	*TextPointer;

int	 Neighbors[6];
int	 ROWandCOL[2];

//	This utility performs a connectivity analyses.  It contains 6 separate methods that are
//	accessed using a "strategy" parameter.  The principal inputs and outputs associated with
//	each strategy are described in the 6 lines below, but this is not an exhaustive list.
//	Note that output file extensions will always be automatically generated by this utility.

//	If strategy = 1: Input: HexSim LogFile [] Output: DISPERSAL FLUX (a csv file).
//	If strategy = 2: Input: HexSim LogFile [] Output: DSP DATA TABLE (a txt file).
//	If strategy = 3: Input: DSP Data Table [] Output: LINKAGES TABLE (a txt file).
//	If strategy = 4: Input: LINKAGES TABLE [] Output: LINKAGE REPORT (a csv file).
//	If strategy = 5: Input: LINKAGES TABLE [] Output: LINKAGES TABLE (a txt file).
//	If strategy = 6: Input: LINKAGES TABLE [] Output: HEXSIM HEXMAPS (a csv file).

//	Parameters when strategy = 1: HexSim_LogFile Output_File [Rows Min_Cols Max_Cols]
//	Parameters when strategy = 2: HexSim_LogFile Output_File [Individuals Time_Steps Moves_Per_Step Max_Distance]
//	Parameters when strategy = 3: DSP_Data_Table Output_File Patch_Map Rows Min_Cols Max_Cols
//	Parameters when strategy = 4: Linkages_Table Output_File Patch_Map Rows Min_Cols Max_Cols
//	Parameters when strategy = 5: Linkages_Table Output_File Starting_Patch Ending_Patch
//	Parameters when strategy = 6: Linkages_Table Output_File Goal [Patch_Map] Rows Min_Cols Max_Cols

//	The HexSim Dispersal Data Record format is shown below.  These values will all be placed on a
//	single line (per DSP record), and each field is separated by a comma:
//
//	     DSP
//	     Current Replicate
//	     Current Step
//	     Population ID
//	     Individual ID
//	     Trait Index
//	     Hexagons Dispersed
//	     Meters Displaced
//	     Hexagons Listed
//	     Dispersal Origin
//	     Dispersed Hexagons ...
//
//	Not all of these fields are used by the connectivity analysis routines.  The final field
//	above (Dispersed Hexagons) is typically a list containing multiple hexagon IDs.

//	DSP DATA TABLE file structure:
//
//	     x H1 H2 H3... Hx
//	     y H1 H2 H3... Hy
//	     z H1 H2 H3... Hz
//
//	     x, y, and z represent the number of hexagons listed on each line of the table.
//	     Hn is the hexagon ID for hexagon n.

//	LINKAGES TABLE file structure:
//
//	     Starting-Patch-ID Ending-Patch-ID x H1 H2 H3... Hx
//	     Starting-Patch-ID Ending-Patch-ID y H1 H2 H3... Hy
//	     Starting-Patch-ID Ending-Patch-ID z H1 H2 H3... Hz
//
//	     The starting and ending patch IDs are taken from the patch map used to build the table.
//	     x, y, and z represent the number of hexagons listed on each line of the table.
//	     Hn is the hexagon ID for hexagon n.
//
//	     LINKAGE TABLES also capture two additional types of records:
//	        +  Movements that begin and end in the same patch.
//	        +  Movements that begin in a patch, but end in a hexagon that's not part of any patch.
//	     These special movement records have a path length of zero.  They are used to construct
//	     LINKAGE REPORTS.  These records have the structure indicated above.  However, since the
//	     path length is zero, there are no hexagon IDs included on these lines.

//	When strategies 1 & 2 are used, a HexSim log file can be read directly.  But when multiple
//	replicate simulations have been run, it will be faster to use "grep" to combine all of the
//	DSP records (relative to the time it takes HexSim to create a combined log file).  For this
//	purpose, use the command "grep -h DSP */*.log", or similar.  The -h flag keeps grep from
//	including the input file names in its output.

//	Strategies 4, 5, & 6 require a LINKAGES TABLE, which is created using strategy 3.  However,
//	LINKAGE TABLES are constructed from DSP DATA TABLES, which are created using strategy 2.
//	So, the work flow will typically involve running strategies 2, then 3, and finally 4.  Doing
//	this will yield a quatative connectivity analysis that reveals how often individuals moved
//	between every pair of resource patches.

//	Strategy 5 is used to extract data from a LINKAGES TABLE, and write the results to a new
//	but smaller LINKAGES TABLE.  Users provide starting and ending patch IDs, and strategy 5
//	locates and copies all data corresponding to linkage records that begin at the starting
//	patch, and end at the ending patch.  The reduced LINKAGES TABLE that results can be used
//	to develop a dispersal flux map that only includes movements between the selected pair
//	of resource patches.

//	Strategy 6 can be used to convert a LINKAGES TABLE into a map of DISPERSAL FLUX.  But it
//	may also be used to convert a LINKAGES TABLE into a LINKAGE CLUSTERS hexmap.  A LINKAGE
//	CLUSTERS map illustrates which resource patches are connected.  The output generated by
//	strategy 6 is defined using a "goal" parameter.  If the goal is set to 0, then a DISPERSAL
//	FLUX map will be constructed.  If the goal is set to 1, then a LINKAGE CLUSTERS map will
//	be created.  The construction of LINKAGE CLUSTERS maps requires use of a patch map that
//	contains only the connected patches (any isolated patches must be left out).  Strategy 4
//	of this utility constructs such a patch map.  That map must be used as a strategy 6 input.

//	Strategy 1 can be used to develop a flux map that represents the sum total of all dispersal
//	paths, which can then be compared to those produced by strategy 6.  Note that, while the
//	algorithms associated with strategies 1 and 6 both build maps of dispersal flux, they are
//	not identical because they require different types of input files.  And those two input
//	files contain different amounts of data.  Log files contain all dispersal path for every
//	individual.  LINKAGES TABLES only contain dispersal paths for individuals who successfully
//	moved between (some, or all) resource patches.

//      ----------------------------------------------------------------------------------------
//	         THIS UTILITY WILL WORK BEST IF ALL DISPERSERS ARE INITIALLY LOCATED IN
//	      THE RESOURCE PATCHES DESCRIBED BY THE PATCH MAPS USED IN STRATEGIES 3 AND 4.
//      ----------------------------------------------------------------------------------------

//      ----------------------------------------------------------------------------------------
//	     WHEN IT IS MERGING DSP RECORDS, STRATEGY 2 WILL ASSUME THE FOLLOWING ARE TRUE:
//
//	          1. THE REPLICATE DATA NEED NOT BE IN NUMERICAL ORDER, BUT ALL OF THE
//	             RECORDS FOR ANY GIVEN REPLICATE MUST BE TOGETHER IN THE LOG FILE.
//
//	          2. THE TIME STEP DATA MUST BE IN NUMERICAL ORDER.
//
//	    FOR EXAMPLE, THE FOLLOWING INPUT FILE CONTAINING DSP DATA WILL WORK CORRECTLY:
//
//	         DSP,3,1,1,1,0,0,0.0,5,101,102,103,104,105
//	         DSP,3,2,1,1,0,0,0.0,6,105,106,107,108,109,110
//	         DSP,2,1,1,1,0,0,0.0,5,11,12,13,14,15
//	         DSP,2,2,1,1,0,0,0.0,6,15,16,17,18,19,20
//	         DSP,1,1,1,1,0,0,0.0,5,1,2,3,4,5
//	         DSP,1,2,1,1,0,0,0.0,6,5,6,7,8,9,10
//
//	     HOWEVER, THE NEXT TWO EXAMPLES WILL EACH CAUSE THE OUTPUT TO BECOME CORRUPTED:
//
//	         DSP,1,1,1,1,0,0,0.0,5,1,2,3,4,5
//	         DSP,2,1,1,1,0,0,0.0,5,11,12,13,14,15
//	         DSP,3,1,1,1,0,0,0.0,5,101,102,103,104,105
//	         DSP,1,2,1,1,0,0,0.0,6,5,6,7,8,9,10
//	         DSP,2,2,1,1,0,0,0.0,6,15,16,17,18,19,20
//	         DSP,3,2,1,1,0,0,0.0,6,105,106,107,108,109,110
//
//	         DSP,1,2,1,1,0,0,0.0,6,5,6,7,8,9,10
//	         DSP,1,1,1,1,0,0,0.0,5,1,2,3,4,5
//	         DSP,2,2,1,1,0,0,0.0,6,15,16,17,18,19,20
//	         DSP,2,1,1,1,0,0,0.0,5,11,12,13,14,15
//	         DSP,3,2,1,1,0,0,0.0,6,105,106,107,108,109,110
//	         DSP,3,1,1,1,0,0,0.0,5,101,102,103,104,105
//      ----------------------------------------------------------------------------------------

//	A typical work flow involving this utility might be as follows:
//
//	To get started, users would run multiple replicates of a dispersal-only HexSim model.
//
//	Then, a command like "grep -h DSP */*.log > DSP.csv" could be used to build a CSV file
//	full of raw DSP records.  Finally, this utility might be used to conduct a connectivity
//	analysis as follows (assuming "DSP.csv" has been constructed, as described above):
//
//	A.   Use Strategy-1 to build a baseline map of DISPERSAL FLUX from the file DSP.csv.
//	B.   Use Strategy-2 to convert the file DSP.csv into a DSP DATA TABLE named "DSP.txt".
//	C.   Use Strategy-3 to convert the file DSP.txt into a LINKAGES TABLE named "LNK.txt".
//	D.   Use Strategy-4 to extract two LINKAGE REPORTS from the file LNK.txt.
//	E.   Use Strategy-5 to capture a subset of the data contained within the LNK.txt file.
//	F.   Use Strategy-6 to convert a LINKAGES TABLE into a LINKAGE CLUSTERS hexmap.
//	G.   Use Strategy 6 to convert a subsetted LINKAGES TABLE into a map of DISPERSAL FLUX.

int
get_number_hexagons(nbr_rows, cols_min, cols_max)
	int	 nbr_rows;
	int	 cols_min;
	int	 cols_max;
{
	int	 nbr_hexagon;

	if ((nbr_rows <= 0) || (cols_min <= 0) || (cols_max <= 0)) {
		printf("\n\t%s\n", "Bad row or column input values...");
		exit(0);
	}

	if (cols_min > cols_max)  {
		printf("\n\t%s\n", "Min Columns cannot exceed Max Columns...");
		exit(0);
	}

	if (nbr_rows % 2 == 0) nbr_hexagon = (nbr_rows / 2) * (cols_min + cols_max); 
	else                   nbr_hexagon = ((nbr_rows + 1) / 2) * (cols_min + cols_max) - cols_min;

	if (nbr_hexagon <= 0) exit(0);

	return(nbr_hexagon);
}

int
construct_flux_map(log_file, dsp_flux, nbr_hexagon)
	FILE	*log_file;
	int	*dsp_flux;
	int	 nbr_hexagon;
{
	int	 i, k;
	int	 count;
	int	 tally;
	int	 hexagon;

	i = 0;
	tally = 0;
	rewind(log_file);

	//	This algorithm converts a log file into a dispersal flux hexmap.
	//	But, if the nbr_hexagon parameter is zero, it just finds and
	//	returns the actual number of hexagons.

	TextPointer = TextString;
	bzero(TextString, TextLength);

	while ((*TextPointer = fgetc(log_file)) != EOF) {

		if (*TextPointer == '#') {

			fscanf(log_file, "%*[^\n]\n");
			TextPointer = TextString;
			bzero(TextString, TextLength);
			i = 0;
			continue;

		}

		if (++i == 3) {

			if (strcmp(TextString, "DSP") == 0) {

				fscanf(log_file, "%*[^0-9]%*d");
				fscanf(log_file, "%*[^0-9]%*d");
				fscanf(log_file, "%*[^0-9]%*d");
				fscanf(log_file, "%*[^0-9]%*d");
				fscanf(log_file, "%*[^0-9]%*d");
				fscanf(log_file, "%*[^0-9]%*d");
				fscanf(log_file, "%*[^0-9]%*f");

				fscanf(log_file, "%*[^0-9]%d", &count);

				for (k = 0; k < count; ++k) {

					fscanf(log_file, "%*[^0-9]%d", &hexagon);

					if (nbr_hexagon == 0) { if (hexagon > tally) tally = hexagon; }
					else ++dsp_flux[hexagon];

				}

			}

			fscanf(log_file, "%*[^\n]\n");
			TextPointer = TextString;
			bzero(TextString, TextLength);
			i = 0;
			continue;

		}

		*TextPointer++;

	}

	if (nbr_hexagon == 0) return(tally);
	else                  return(0);
}

void
show_progress(value)
	int	value;
{
	if (value == 0) return;

	if (value < 0) {
		printf("\n%s", "   Processing Patch:           ");
		fflush(stdout);
		return;
	}

	printf("\b\b\b\b\b\b\b\b\b\b");
	printf("%8d%s", value, "  ");
	fflush(stdout);
}

int
get_hexagon(row, col, nbr_rows, cols_min, cols_max)
	int	 row;
	int	 col;
	int	 nbr_rows;
	int	 cols_min;
	int	 cols_max;
{
	int	 hexagon;

	if (cols_min == cols_max) hexagon = (row - 1) * cols_max + col;
	else if (row % 2 == 0)    hexagon = (row / 2) * (cols_min + cols_max) - cols_min + col;
	else                      hexagon = ((row - 1) / 2) * (cols_min + cols_max) + col;

	if (row < 0) row = 0;
	if (col < 0) col = 0;

	if (row > nbr_rows) row = 0;

	if ((row % 2 == 0) && (col > cols_min)) col = 0;
	if ((row % 2 != 0) && (col > cols_max)) col = 0;

	if ((row == 0) || (col == 0)) return(0);
	else return(hexagon);
}

void
get_row_and_column(hexagon, nbr_rows, cols_min, cols_max)
	int	 hexagon;
	int	 nbr_rows;
	int	 cols_min;
	int	 cols_max;
{
	long	 x, y;
	int	 row, col;

	x = 1 + (hexagon - 1) % (cols_min + cols_max);
	if (x <= cols_max) col = x;
	else col = x - cols_max;

	y = 1 + (float)(hexagon - 1) / (float)(cols_min + cols_max);
	if (x <= cols_max) row = 2 * y - 1;
	else row = 2 * y;

	if (col > cols_max) col = cols_max;
	if (row > nbr_rows) row = nbr_rows;

	ROWandCOL[0] = row;
	ROWandCOL[1] = col;
}

void
get_neighbors(hexagon, nbr_rows, cols_min, cols_max)
	int	 hexagon;
	int	 nbr_rows;
	int	 cols_min;
	int	 cols_max;
{
	int	 row;
	int	 col;

	int	 upper_right;
	int	 upper_left;
	int	 center_right;
	int	 center_left;
	int	 lower_right;
	int	 lower_left;

	get_row_and_column(hexagon, nbr_rows, cols_min, cols_max);

	row = ROWandCOL[0];
	col = ROWandCOL[1];

	Neighbors[0] = 0;
	Neighbors[1] = 0;
	Neighbors[2] = 0;
	Neighbors[3] = 0;
	Neighbors[4] = 0;
	Neighbors[5] = 0;
	
	if (row % 2 == 0) upper_right = get_hexagon(row - 1, col + 1, nbr_rows, cols_min, cols_max);
	else              upper_right = get_hexagon(row - 1, col    , nbr_rows, cols_min, cols_max);

	if (row % 2 == 0) upper_left  = get_hexagon(row - 1, col    , nbr_rows, cols_min, cols_max);
	else              upper_left  = get_hexagon(row - 1, col - 1, nbr_rows, cols_min, cols_max);

	center_right = get_hexagon(row, col + 1, nbr_rows, cols_min, cols_max);
	center_left  = get_hexagon(row, col - 1, nbr_rows, cols_min, cols_max);

	if (row % 2 == 0) lower_right = get_hexagon(row + 1, col + 1, nbr_rows, cols_min, cols_max);
	else              lower_right = get_hexagon(row + 1, col    , nbr_rows, cols_min, cols_max);

	if (row % 2 == 0) lower_left  = get_hexagon(row + 1, col    , nbr_rows, cols_min, cols_max);
	else              lower_left  = get_hexagon(row + 1, col - 1, nbr_rows, cols_min, cols_max);

	Neighbors[0] = upper_right;
	Neighbors[1] = center_right;
	Neighbors[2] = lower_right;
	Neighbors[3] = lower_left;
	Neighbors[4] = center_left;
	Neighbors[5] = upper_left;
}

void
assign_id(old_patch_data, new_patch_data, hexagon, next_id, nbr_rows, cols_min, cols_max, nbr_hexagon)
	int	*old_patch_data;
	int	*new_patch_data;
	int	 hexagon;
	int	 next_id;
	int	 nbr_rows;
	int	 cols_min;
	int	 cols_max;
	int	 nbr_hexagon;
{
	int	*list;

	int	 i, k;
	int	 neighbor;

	int	 old_count;
	int	 new_count;
	int	 index_min;
	int	 index_max;
	int	 saved_min;
	int	 saved_max;

	list = (int *) calloc(nbr_hexagon + 1, sizeof(int));

	if (list == (int *)NULL) {
		printf("\n\tCould Not Allocate Memory\n");
		exit(0);
	}

	index_min = 0;
	index_max = 0;

	old_count =  0;
	new_count =  1;

	list[0] = hexagon;
	new_patch_data[hexagon] = next_id;

	while (new_count > old_count) {

		old_count = new_count;

		saved_min = index_max + 1;
		saved_max = index_max;

		for (i = index_min; i <= index_max; ++i) {

			hexagon = list[i];
			get_neighbors(hexagon, nbr_rows, cols_min, cols_max);

			for (k = 0; k < 6; ++k) {

				neighbor = Neighbors[k];
				if (neighbor == 0) continue;
				if (new_patch_data[neighbor] > 0) continue;
				if (old_patch_data[neighbor] != old_patch_data[hexagon]) continue;

				new_patch_data[neighbor] = next_id;
				list[++saved_max] = neighbor;
				++new_count;

			}

		}

		index_min = saved_min;
		index_max = saved_max;

	}

	free(list);
}

void
construct_cluster_map(old_patch_data, patch_IDs, output_file, nbr_rows, cols_min, cols_max, nbr_hexagon)
	int	*old_patch_data;
	int	*patch_IDs;
	FILE	*output_file;
	int	 nbr_rows;
	int	 cols_min;
	int	 cols_max;
	int	 nbr_hexagon;
{
	int	 i, k;
	int	 binary;
	float	 score;

	int	*new_patch_data;

	new_patch_data = (int *) calloc(nbr_hexagon + 1, sizeof(int));

	if (new_patch_data == (int *)NULL) {
		printf("\n\tCould Not Allocate Memory\n");
		exit(0);
	}

	for (i = 1; i <= nbr_hexagon; ++i) {
		if (patch_IDs[i] > 0) ++old_patch_data[i];
		if (old_patch_data[i] == 0) continue;
		old_patch_data[i] = 1;
	}

	k = 0;
	show_progress(-1);

	for (i = 1; i <= nbr_hexagon; ++i) {

		if (old_patch_data[i] == 0) continue;
		if (new_patch_data[i]  > 0) continue;

		assign_id(old_patch_data, new_patch_data, i, ++k, nbr_rows, cols_min, cols_max, nbr_hexagon);
		show_progress(k);

	}

	printf("\n");
	fflush(stdout);

	fprintf(output_file, "Hexagon,Patch ID\n");

	for (i = 1; i <= nbr_hexagon; ++i) {
		k = new_patch_data[i];
		if (k == 0) continue;
		fprintf(output_file, "%d%s%d\n", i, ",", k);
	}

	free(new_patch_data);
}

void
print_dsp_data(output_file, data_array, record_size, number_individuals)
	FILE	*output_file;
	int	*data_array;
	int	 record_size;
	int	 number_individuals;
{
	int	 i, k;
	int	 index;
	int	 count;

	//	This algorithm prints portions of a DSP DATA TABLE.

	for (i = 0; i < number_individuals; ++i) {

		index = record_size * i;
		count = data_array[index];
		if (count == 0) continue;

		fprintf(output_file, "%d", count);
		for (k = 0; k < count; ++k) fprintf(output_file, "%s%d", " ", data_array[++index]);
		fprintf(output_file, "%s", "\n");

	}
}

void
log_to_table_convert(log_file, output_file)
	FILE	*log_file;
	FILE	*output_file;
{
	int	 i, k;
	int	 x, z;

	//	This algorithm converts a LOG FILE into a DSP DATA TABLE.
	//	It converts the entire data set, not just a subset of the file.

	i = 0;

	TextPointer = TextString;
	bzero(TextString, TextLength);

	while ((*TextPointer = fgetc(log_file)) != EOF) {

		if (*TextPointer == '#') {

			fscanf(log_file, "%*[^\n]\n");
			TextPointer = TextString;
			bzero(TextString, TextLength);
			i = 0;
			continue;

		}

		if (++i == 3) {

			if (strcmp(TextString, "DSP") == 0) {

				fscanf(log_file, "%*[^0-9]%*d");	//  Replicate
				fscanf(log_file, "%*[^0-9]%*d");	//  Time Step
				fscanf(log_file, "%*[^0-9]%*d");	//  Population
				fscanf(log_file, "%*[^0-9]%*d");	//  Individual
				fscanf(log_file, "%*[^0-9]%*d");	//  Trait Index
				fscanf(log_file, "%*[^0-9]%*d");	//  Hexagons Dispersed
				fscanf(log_file, "%*[^0-9]%*f");	//  Meters Displaced
				fscanf(log_file, "%*[^0-9]%d", &x);	//  Hexagons in List

				fprintf(output_file, "%d", x);

				for (k = 0; k < x; ++k) {
					fscanf(log_file, "%*[^0-9]%d", &z);
					fprintf(output_file, "%s%d", " ", z);
				}

				fprintf(output_file, "\n");

			}

			fscanf(log_file, "%*[^\n]\n");
			TextPointer = TextString;
			bzero(TextString, TextLength);
			i = 0;
			continue;

		}

		*TextPointer++;

	}
}

void
log_to_table_merge(log_file, output_file, record_size, number_individuals)
	FILE	*log_file;
	FILE	*output_file;
	int	 record_size;
	int	 number_individuals;
{
	int	 i, k;
	int	 index;
	int	 count;
	int	 hexagon;
	int	 data_size;
	int	 replicate;
	int	 individual;
	int	 path_length;
	int	 previous_replicate;

	int	*data_array;

	//	This algorithm converts a LOG FILE into a DSP DATA TABLE.
	//	As it runs, it will merge all of the DSP records associated with a
	//	single individual.  For example, if an individual dispersed 10 times
	//	in a simulation, then the log file will contain 10 separate records
	//	for that individual.  This algorithm will merge those 10 records into
	//	a single record that still contains all of the sites it dispersed to.

	i = 0;
	previous_replicate = 0;
	data_size = number_individuals * record_size;

	TextPointer = TextString;
	bzero(TextString, TextLength);

	while ((*TextPointer = fgetc(log_file)) != EOF) {

		if (*TextPointer == '#') {

			fscanf(log_file, "%*[^\n]\n");
			TextPointer = TextString;
			bzero(TextString, TextLength);
			i = 0;
			continue;

		}

		if (++i == 3) {

			if (strcmp(TextString, "DSP") == 0) {

				fscanf(log_file, "%*[^0-9]%d", &replicate);     //  Replicate
				fscanf(log_file, "%*[^0-9]%*d");                //  Time Step
				fscanf(log_file, "%*[^0-9]%*d");                //  Population
				fscanf(log_file, "%*[^0-9]%d", &individual);    //  Individual
				fscanf(log_file, "%*[^0-9]%*d");                //  Trait Index
				fscanf(log_file, "%*[^0-9]%*d");                //  Hexagons Dispersed
				fscanf(log_file, "%*[^0-9]%*f");                //  Meters Displaced
				fscanf(log_file, "%*[^0-9]%d", &path_length);   //  Hexagons in List

				//  When the beginning of a new replicate is detected, then print the results from
				//  the previous replicate, free the data_array, and then reconstruct that array.
				//  However, on the very first replicate, there is no data to print, and no array
				//  to free.  So we need to control for that.  Also, when the very last replicate
				//  has finished, the condition below won't be met.  So we need to print the data
				//  from that final replicate at the very end of this subroutine.

				if (replicate != previous_replicate) {

					if (previous_replicate > 0) {
						print_dsp_data(output_file, data_array, record_size, number_individuals);
						free(data_array);
					}

					previous_replicate = replicate;
					data_array = (int *)calloc(data_size, sizeof(int));

					if (data_array == (int *)NULL) {
						printf("\n\tCould Not Allocate Memory\n");
						exit(0);
					}

				}

				for (k = 0; k < path_length; ++k) {

					fscanf(log_file, "%*[^0-9]%d", &hexagon);

					//  Skip the first entry in DSP paths, except when processing the very first DSP
					//  record for a given individual.  Do this because this entry will be identical
					//  to the final entry present in the previous DSP record for that individual.

					index = record_size * (individual - 1);
					if ((k == 0) && (data_array[index] > 0)) continue;

					count = ++data_array[index];

					if (index + count > data_size) {
						printf("\n\tMerge Data Exceeds Data Array Size!\n");
						exit(0);
					}

					data_array[index + count] = hexagon;

				}

			}

			fscanf(log_file, "%*[^\n]\n");
			TextPointer = TextString;
			bzero(TextString, TextLength);
			i = 0;
			continue;

		}

		*TextPointer++;

	}

	print_dsp_data(output_file, data_array, record_size, number_individuals);
	free(data_array);
}

void
construct_linkages(dsp_data, output_file, patch_map, patch_IDs)
	FILE	*dsp_data;
	FILE	*output_file;
	FILE	*patch_map;
	int	*patch_IDs;
{
	int	 i, k;
	int	 steps;
	int	 length;
	int	 ending_patch;
	int	 starting_index;
	int	 starting_patch;
	int	 stuck_in_patch;

	float	 score;

	int	*disp_path;

	//	This algorithm converts a DSP DATA TABLE into a LINKAGES TABLE.
	//	It identifies portions of the dispersal data that correspond
	//	to movements between pairs of resource patches, and isolates
	//	those sequences.  Only dispersal steps falling between pairs
	//	of resource patches are captured.  Dispersal steps falling
	//	within the resource patches are removed from the output.

	//	However, the algorithm does record events in which a disperser
	//	remains entirely within it's starting resource patch, and events
	//	in which a disperser's ending location falls outside any of the
	//	resource patches.  These data are needed to convert transition
	//	count data into probabilities.

	fscanf(patch_map, "%*[^\n]\n");

	while (fscanf(patch_map, "%d%*[^-+.0-9]%f", &i, &score) != EOF) {
		if (score > 0) patch_IDs[i] = (int)(score + 0.5);
	}

	while (fscanf(dsp_data, "%d", &steps) != EOF) {

		disp_path = (int *)calloc(steps, sizeof(int));

		for (i = 0; i < steps; ++i) {
			fscanf(dsp_data, "%d", &k);
			disp_path[i] = k;
		}

		fscanf(dsp_data, "%*[^\n]\n");

		starting_index = 0;
		starting_patch = patch_IDs[disp_path[0]];

		for (i = 1; i < steps; ++i) {

			stuck_in_patch = 0;
			ending_patch = patch_IDs[disp_path[i]];

			if (starting_patch <= 0) {

				starting_index = i;
				starting_patch = ending_patch;

			} else if (ending_patch == starting_patch) {

				starting_index = i;
				stuck_in_patch = 1;

			} else if (ending_patch > 0) {

				length = i - starting_index - 1;
				fprintf(output_file, "%d%s%d%s%d", starting_patch, " ", ending_patch, " ", length);

				for (k = starting_index + 1; k < i; ++k) fprintf(output_file, "%s%d", " ", disp_path[k]);
				fprintf(output_file, "\n");

				starting_index = i;
				starting_patch = ending_patch;

			} else {

				//  Started in a patch, ended outside of a patch.
				//  In this case, do nothing.

			}

		}

		//  There are two special cases that we care about:

		//  Case 1.  The disperser starts in a patch and ends in a non-patch hexagon.
		//  Case 2.  The disperser starts and finishes in the same patch.

		//  We have to capture data from these two cases in order to compute a tally of the
		//  number of dispersers that left every patch.  Capturing Case-2 is also necessary
		//  in order to compute matrix diagonal values.  We need to ignore any cases where a
		//  disperser starts in a non-patch hexagon.

		if (((starting_patch > 0) && (ending_patch <= 0)) || (stuck_in_patch == 1)) {
			fprintf(output_file, "%d%s%d%s%d\n", starting_patch, " ", ending_patch, " ", 0);
		}

		free(disp_path);

	}

}

void
main(argc, argv)
	int	 argc;
	char	*argv[];
{
	int	 i, k;
	int	 steps;
	int	 x, y, z;
	int	 nbr_rows;
	int	 cols_min;
	int	 cols_max;
	int	 strategy;
	int	 nbr_hexagon;

	float	 score;

	char	 filename[100];

	int	*dsp_flux;
	int	*patch_IDs;

	FILE	*log_file;
	FILE	*patch_map;
	FILE	*lnk_table;
	FILE	*output_file;

	if (argc == 1) {

		printf("\n\t%s\n\n", "The <strategy> parameter must be 1, 2, 3, 4, 5, or 6");
		printf("\t%s\n", "If strategy = 1: Input: HexSim LogFile [] Output: DISPERSAL FLUX (a csv file).");
		printf("\t%s\n", "If strategy = 2: Input: HexSim LogFile [] Output: DSP DATA TABLE (a txt file).");
		printf("\t%s\n", "If strategy = 3: Input: DSP Data Table [] Output: LINKAGES TABLE (a txt file).");
		printf("\t%s\n", "If strategy = 4: Input: LINKAGES TABLE [] Output: LINKAGE REPORT (a csv file).");
		printf("\t%s\n", "If strategy = 5: Input: LINKAGES TABLE [] Output: LINKAGES TABLE (a txt file).");
		printf("\t%s\n", "If strategy = 6: Input: LINKAGES TABLE [] Output: HEXSIM HEXMAPS (a csv file).");

		exit(0);

	}

	strategy = atoi(argv[1]);

	if ((strategy != 1) && (strategy != 2) && (strategy != 3) &&
	    (strategy != 4) && (strategy != 5) && (strategy != 6)) {

		printf("\n\t%s\n\n", "The <strategy> parameter must be 1, 2, 3, 4, 5, or 6");
		printf("\t%s\n", "If strategy = 1: Input: HexSim LogFile [] Output: DISPERSAL FLUX (a csv file).");
		printf("\t%s\n", "If strategy = 2: Input: HexSim LogFile [] Output: DSP DATA TABLE (a txt file).");
		printf("\t%s\n", "If strategy = 3: Input: DSP Data Table [] Output: LINKAGES TABLE (a txt file).");
		printf("\t%s\n", "If strategy = 4: Input: LINKAGES TABLE [] Output: LINKAGE REPORT (a csv file).");
		printf("\t%s\n", "If strategy = 5: Input: LINKAGES TABLE [] Output: LINKAGES TABLE (a txt file).");
		printf("\t%s\n", "If strategy = 6: Input: LINKAGES TABLE [] Output: HEXSIM HEXMAPS (a csv file).");

		exit(0);

	}

	if (strategy == 1) {

		//	This utility converts a LOG FILE into a DISPERSAL FLUX HEXMAP.

		//	This program builds a dispersal flux hexmap identical to
		//	the one constructed  by the HexSim Tally of the same name.
		//	There is, however, a significant difference between the
		//	routines.  The Dispersal Flux Tally builds separate hexmaps
		//	for each population.  This routine builds a single dispersal
		//	flux hexmap that combines the data from all populations.

		//	Users may either supply the program with just a log file, or
		//	they may also pass the hexmap rows, cols_min, and cols_max.
		//	In the former use case, the utility reads the log file once
		//	in order to find the number of hexagons.  In the second use
		//	case, the program computes the number of hexagons from the
		//	command line information, and so only has to read the log
		//	file once.

		//	Thus, for relatively small log files, it is easier to just
		//	pass the utility the filename, and let it do the extra work.

		//	But for very large log files, it will make sense to pass the
		//	utility the extra data, so that the log file need only be
		//	be traversed once.

		if ((argc != 4) && (argc != 7)) {
			printf("\n\t%s%s%s\n", "Usage: ", argv[0], " 1 log_file output_file [rows min_cols max_cols]");
			exit(0);
		}

		log_file = fopen(argv[2], "r");

		if (log_file == (FILE *) NULL) {
			printf("\n\t%s%s\n", "Could Not Open ", argv[2]);
			exit(0);
		}

		sprintf(filename, "%s%s", argv[3], ".csv");
		output_file = fopen(filename, "w");

		if (output_file == (FILE *) NULL) {
			printf("\n\t%s%s\n", "Could Not Open ", argv[3]);
			exit(0);
		}

		if (argc == 4) nbr_hexagon = construct_flux_map(log_file, 0, 0);

		if (argc == 7) {

			nbr_rows = atoi(argv[4]);
			cols_min = atoi(argv[5]);
			cols_max = atoi(argv[6]);

			nbr_hexagon = get_number_hexagons(nbr_rows, cols_min, cols_max);

		}

		dsp_flux = (int *)calloc(nbr_hexagon + 1, sizeof(int));

		if (dsp_flux == (int *)NULL) {
			printf("\n\tCould Not Allocate Memory\n");
			exit(0);
		}

		construct_flux_map(log_file, dsp_flux, nbr_hexagon);

		fprintf(output_file, "Hexagon,Dispersal Flux\n");

		for (i = 1; i <= nbr_hexagon; ++i) {
			k = dsp_flux[i];
			if (k == 0) continue;
			fprintf(output_file, "%d%s%d\n", i, ",", k);
		}

		free(dsp_flux);
		fclose(log_file);
		fclose(output_file);

	}

	if (strategy == 2) {

		int	 record_size;
		int	 number_individuals;
		int	 maximum_time_steps;
		int	 movements_per_step;
		int	 max_dispersal_dist;

		//	This utility converts a LOG FILE into a DSP DATA TABLE.

		//	This utility has two use cases.  In the first case, it need only be
		//	supplied with a file containing DSP records.  It will convert this
		//	input file into an output file having the format specified below.
		//	This use case is intended for dispersal-only simulations in which
		//	individuals move just once, period.  The second use case is intended
		//	for dispersal-only simulations in which individuals move once every
		//	time step.  In that case, the utility joins the dispersal records
		//	belonging to each individual.  The remainder of these comments pertain
		//	to the second use case.

		//	This utility collects multiple log file DSP records into a single record.
		//	It is intended for processing the results of models in which individuals
		//	disperse multiple times within a simulation, but never move in any other
		//	way (e.g., don't explore or migrate).

		//	The utility is intended to be used with dispersal-only models that don't
		//	simulate reproduction.  It is critical that we always know the maximum
		//	number of individuals present in every simulation (simulating death is
		//	OK), and that every individual's entire movement history is equal to a
		//	sum of its dispersal records.  This allows us to tell the utility how
		//	many individuals were present at the start of each simulation, and what
		//	the maximum dispersal distance is, simulation-wide.

		//	The utility reads a HexSim log file, and it assumes that the order of the
		//	DSP records in the log file has not been altered.  When these conditions
		//	have been met, we then know that the the starting point of one dispersal
		//	path is the same as the ending point of the previous dispersal record.

		//	Because the ending point of DSP record X will be the same as the starting
		//	point of DSP record X+1, the utility has to remove duplicate elements in
		//	the joined dispersal paths.

		//	This utility works correctly when a log file contains data from multiple
		//	replicate simulations.  All of the records from a single replicate must
		//	be sequential, but it is not necessary that the replicates themselves be
		//	in numerical order.  Thus it is OK to use this utility on a file that was
		//	created using a grep command with wildcard (e.g., *.log) even though the
		//	wildcard expansion won't list the files in the expected numerical order.

		//	Importantly, individuals from separate replicates that share a common ID
		//	are treated as independent, as they should be.  But within a replicate,
		//	the DSP records for individuals with the same ID will be merged.

		//	The utility produces a collection of data rows that are space-delimited.
		//	Each row contains the entire dispersal path for a single individual.
		//	Each entry has the following format: [N X1 X2 X3 ... XN], where N is the
		//	number of hexagons visited, and the X values are the individual hexagons.

		//	The utility must be passed the following items:
		//	+  The log file name.
		//	+  The output file name.
		//	+  The number of individuals per replicate.
		//	+  The number of time steps per replicate.
		//	+  The number of movement events per time step.
		//	+  The maximum dispersal distance per movement event.

		if ((argc != 4) && (argc != 8)) {
			printf("\n\t%s%s%s\n", "Usage: ", argv[0], " 2 log_file output_file [individuals time_steps moves_per_step max_distance]");
			exit(0);
		}

		log_file = fopen(argv[2], "r");
		sprintf(filename, "%s%s", argv[3], ".txt");
		output_file = fopen(filename, "w");

		if (log_file == (FILE *) NULL) {
			printf("\n\t%s%s\n", "Could Not Open ", argv[2]);
			exit(0);
		}

		if (output_file == (FILE *) NULL) {
			printf("\n\t%s%s\n", "Could Not Open ", argv[3]);
			exit(0);
		}

		if (argc == 4) log_to_table_convert(log_file, output_file);

		if (argc == 8) {

			number_individuals = atoi(argv[4]);
			maximum_time_steps = atoi(argv[5]);
			movements_per_step = atoi(argv[6]);
			max_dispersal_dist = atoi(argv[7]);

			record_size = 1 + (max_dispersal_dist + 1) * maximum_time_steps * movements_per_step;
			log_to_table_merge(log_file, output_file, record_size, number_individuals);

		}

		fclose(log_file);
		fclose(output_file);

	}

	if (strategy == 3) {

		FILE	*dsp_data;

		//	This utility converts a DSP DATA TABLE into a LINKAGES TABLE.

		//	This utility reads a DSP Data File and selects the dispersal paths
		//	that connect separate resource patches.  The utility discards any
		//	dispersal paths that do not connect resource patches.  Dispersal
		//	paths that connect multiple resource patches are broken up into
		//	separate segments, with each segment connecting just two patches.

		//	However, the algorithm does record events in which a disperser
		//	remains entirely within it's starting resource patch, and events
		//	in which a disperser's ending location falls outside any of the
		//	resource patches.  These data are needed to convert transition
		//	count data into probabilities.

		//	This utility assumes that, when simulations begin, all individuals
		//	are located within the resource patches.  But the algorithm will
		//	work correctly, even if this assumption is not met.

		//	The utility must be passed the following input data:
		//
		//	+  A DSP Data File.  Every line in this file must represent a single
		//	   dispersal record.  The first value on every line of this file must
		//	   specify how many dispersal steps are listed on that line.  The
		//	   remainder of the line must contain the individual dispersal step
		//	   data, which is a list of hexagon IDs.  This file must be space-
		//	   delimited, not comma-delimited.
		//
		//	+  An output filename.
		//	   Each line of the output file will contain a record of the form
		//	   X, Y, Z, List.  Here, X represents the starting resource patch,
		//	   Y represents the ending resource patch, and Z represents the path
		//	   length.  List represents the sequence of hexagons in a dispersal
		//	   path segment of length Z that connects X and Y.  Note that these
		//	   dispersal path segments do not include the starting and ending
		//	   points, which by definition are located at the edges of resource
		//	   patches.  It is the path between the patches that is of interest.
		//
		//	+  A Patch Map.  This hexmap must assign a unique ID to each separate
		//	   resource patch.  The resource patches define which dispersal paths
		//	   will be selected by the utility.
		//
		//	+  The hexmap Rows, Min_Cols, and Max_Cols.

		if (argc != 8) {
			printf("\n\t%s%s%s\n", "Usage: ", argv[0], " 3 dsp_data_table output_file patch_map rows min_cols max_cols");
			exit(0);
		}

		dsp_data = fopen(argv[2], "r");

		if (dsp_data == (FILE *) NULL) {
			printf("\n\t%s%s\n", "Could Not Open ", argv[2]);
			exit(0);
		}

		sprintf(filename, "%s%s", argv[3], ".txt");
		output_file = fopen(filename, "w");

		if (output_file == (FILE *) NULL) {
			printf("\n\t%s%s\n", "Could Not Open ", argv[3]);
			exit(0);
		}

		patch_map = fopen(argv[4], "r");

		if (patch_map == (FILE *) NULL) {
			printf("\n\t%s%s\n", "Could Not Open ", argv[4]);
			exit(0);
		}

		nbr_rows  = atoi(argv[5]);
		cols_min  = atoi(argv[6]);
		cols_max  = atoi(argv[7]);

		nbr_hexagon = get_number_hexagons(nbr_rows, cols_min, cols_max);
		patch_IDs = (int *)calloc(nbr_hexagon + 1, sizeof(int));

		if (patch_IDs == (int *)NULL) {
			printf("\n\tCould Not Allocate Memory\n");
			exit(0);
		}

		construct_linkages(dsp_data, output_file, patch_map, patch_IDs);

		fclose(dsp_data);
		fclose(patch_map);
		fclose(output_file);

		free(patch_IDs);

	}

	if (strategy == 4) {

		int	 from, to;
		int	 cluster_ID;
		int	 number_patches;
		int	 cluster_traffic;
		int	 patches_in_cluster;

		float	 probability;

		int	*column_sums;
		int	*counts_array;
		int	*patch_to_cluster;

		//	This utility builds two reports from a LINKAGES TABLE.  It also builds
		//	two patch maps.  One contains all of the connected patches, while the
		//	other contains the isolated patches.  This utility must be provided a
		//	patch map and grid geometry.

		//	The first report is a matrix showing the probability of dispersing
		//	between all pairs of patches (including from a patch to itself).
		//	In this report, 1.0 minus a column sum equals the probability of
		//	leaving a patch and ending up in a non-patch hexagon.
		//
		//	The second report is a table describing the connectivity clusters
		//	found in the data.  It indicates which resource patches belong to
		//	which clusters, and also quantifies the overall traffic between
		//	patches within a single cluster.  Cluster traffic represents the
		//	number of individuals that moved between all pairs of patches that
		//	are contained within a cluster.  It does not include moves from
		//	from a patch to itself, or from a patch to a non-patch hexagon.

		//	This utility assumes that, when simulations begin, all individuals
		//	are located within the resource patches.  If this assumption is not
		//	met, then the algorithms below may not perform as anticipated.  The
		//	utility's behavior under such circumstances has not been tested.

		if (argc != 8) {
			printf("\n\t%s%s%s\n", "Usage: ", argv[0], " 4 linkage_table output_file patch_map nbr_rows cols_min cols_max");
			exit(0);
		}

		lnk_table = fopen(argv[2], "r");
		patch_map = fopen(argv[4], "r");

		if (lnk_table == (FILE *) NULL) {
			printf("\n\t%s%s\n", "Could Not Open ", argv[2]);
			exit(0);
		}

		if (patch_map == (FILE *) NULL) {
			printf("\n\t%s%s\n", "Could Not Open ", argv[4]);
			exit(0);
		}

		nbr_rows  = atoi(argv[5]);
		cols_min  = atoi(argv[6]);
		cols_max  = atoi(argv[7]);

		nbr_hexagon = get_number_hexagons(nbr_rows, cols_min, cols_max);
		patch_IDs = (int *)calloc(nbr_hexagon + 1, sizeof(int));

		if (patch_IDs == (int *)NULL) {
			printf("\n\tCould Not Allocate Memory\n");
			exit(0);
		}

		number_patches = 0;
		fscanf(patch_map, "%*[^\n]\n");

		while (fscanf(patch_map, "%d%*[^-+.0-9]%f", &i, &score) != EOF) {
			if (score > 0) patch_IDs[i] = (int)(score + 0.5);
			if (patch_IDs[i] > number_patches) number_patches = patch_IDs[i];
		}

		fclose(patch_map);

		counts_array = (int *)calloc((number_patches + 1) * (number_patches + 1), sizeof(int));

		if (counts_array == (int *)NULL) {
			printf("\n\tCould Not Allocate Memory\n");
			exit(0);
		}

		while (fscanf(lnk_table, "%d%d%*[^\n]\n", &from, &to) != EOF) {

			if ((from > number_patches) || (to > number_patches)) {
				printf("\n\t%s\n", "Number of Patches is Incorrect");
				exit(0);
			}

			++counts_array[number_patches * to + from];
		}

		fclose(lnk_table);

		column_sums      = (int *)calloc(number_patches + 1, sizeof(int));
		patch_to_cluster = (int *)calloc(number_patches + 1, sizeof(int));

		if ((column_sums == (int *)NULL) || (patch_to_cluster == (int *)NULL)) {
			printf("\n\tCould Not Allocate Memory\n");
			exit(0);
		}

		cluster_ID = 0;

		for (i = 1; i <= number_patches; ++i) {
			for (k = 1; k <= number_patches; ++k) {

				if (i == k) continue;

				x = counts_array[number_patches * i + k];	//  Number dispersers moving from k to i.
				y = counts_array[number_patches * k + i];	//  Number dispersers moving from i to k.

				//  Skip if nobody moved between these patches.
				if ((x == 0) && (y == 0)) continue;

				//  This is the only case in which you create a new cluster.
				if ((patch_to_cluster[i] == 0) && (patch_to_cluster[k] == 0)) {

					++cluster_ID;
					patch_to_cluster[i] = cluster_ID;
					patch_to_cluster[k] = cluster_ID;

				//  Use existing cluster ID.
				} else if (patch_to_cluster[i] == 0) {

					patch_to_cluster[i] = patch_to_cluster[k];

				//  Use existing cluster ID.
				} else if (patch_to_cluster[k] == 0) {

					patch_to_cluster[k] = patch_to_cluster[i];

				//  Renumber so as to use smaller cluster ID.
				} else if (patch_to_cluster[i] > patch_to_cluster[k]) {

					for (z = 1; z <= number_patches; ++z) {
						if (patch_to_cluster[z] == patch_to_cluster[i]) patch_to_cluster[z] = patch_to_cluster[k];
					}

				//  Renumber so as to use smaller cluster ID.
				} else if (patch_to_cluster[k] > patch_to_cluster[i]) {

					for (z = 1; z <= number_patches; ++z) {
						if (patch_to_cluster[z] == patch_to_cluster[k]) patch_to_cluster[z] = patch_to_cluster[i];
					}

				}

			}
		}

		sprintf(filename, "%s%s", argv[3], "-matrix.csv");
		output_file = fopen(filename, "w");

		if (output_file == (FILE *) NULL) {
			printf("\n\t%s%s\n", "Could Not Open ", filename);
			exit(0);
		}

		//  Get number of individuals leaving each patch.  In this case,
		//  this will include individuals moving from a patch to itself,
		//  and individuals moving from a patch into a non-patch hexagon.
		for (i = 1; i <= number_patches; ++i) {
			for (k = 0; k <= number_patches; ++k) {
				column_sums[i] += counts_array[number_patches * k + i];
			}
		}

		for (i = 0; i <= number_patches; ++i) {
			for (k = 0; k <= number_patches; ++k) {

				if (i == 0) {
					if (k == 0)                   fprintf(output_file, ",");
					else if (k == number_patches) fprintf(output_file, "%s%d%s", "From Patch ", k, "\n");
					else if (k > 0)               fprintf(output_file, "%s%d%s", "From Patch ", k, "," );
					continue;
				}

				if (k == 0) {
					fprintf(output_file, "%s%d%s", "To Patch ", i, ",");
				} else {

					if (column_sums[k] > 0) probability = (float)counts_array[number_patches * i + k] / (float)column_sums[k];
					else                    probability = 0;

					fprintf(output_file, "%f", probability);

					if (k == number_patches) fprintf(output_file, "\n");
					else fprintf(output_file, ",");

				}

			}
		}

		fclose(output_file);

		x = 0;

		//  Count number of clusters.
		for (i = 1; i <= number_patches; ++i) {
			if (patch_to_cluster[i] > x) x = patch_to_cluster[i];
		}

		for (i = 0; i <= number_patches; ++i) column_sums[i] = 0;

		//  Get number of individuals traveling between patches.
		for (i = 1; i <= number_patches; ++i) {
			for (k = 1; k <= number_patches; ++k) {
				if (i == k) continue;
				column_sums[i] += counts_array[number_patches * k + i];
			}
		}

		sprintf(filename, "%s%s", argv[3], "-clusters.csv");
		output_file = fopen(filename, "w");

		if (output_file == (FILE *) NULL) {
			printf("\n\t%s%s\n", "Could Not Open ", filename);
			exit(0);
		}

		fprintf(output_file, ",Cluster Traffic,Number of Patches,Patch IDs\n");

		cluster_ID = 0;

		for (i = 1; i <= x; ++i) {

			patches_in_cluster = 0;

			for (k = 1; k <= number_patches; ++k) {
				if (patch_to_cluster[k] == i) ++patches_in_cluster;
			}

			if (patches_in_cluster == 0) continue;

			cluster_traffic = 0;

			for (k = 1; k <= number_patches; ++k) {
				if (patch_to_cluster[k] == i) cluster_traffic += column_sums[k];
			}

			fprintf(output_file, "%s%d%s%d%s%d", "Cluster ", ++cluster_ID, ",", cluster_traffic, ",", patches_in_cluster);

			for (k = 1; k <= number_patches; ++k) {
				if (patch_to_cluster[k] == i) fprintf(output_file, "%s%d", ",", k);
			}

			fprintf(output_file, "\n");
		}

		fclose(output_file);

		// Write patch map displaying connected patches.

		sprintf(filename, "%s%s", argv[3], "-patches [connected].csv");
		output_file = fopen(filename, "w");

		if (output_file == (FILE *) NULL) {
			printf("\n\t%s%s\n", "Could Not Open ", filename);
			exit(0);
		}

		fprintf(output_file, "Hexagon,Value\n");

		for (i = 1; i <= nbr_hexagon; ++i) {
			k = patch_IDs[i];
			if (k == 0) continue;
			if (patch_to_cluster[k] > 0) fprintf(output_file, "%d%s%d\n", i, ",", k);
		}

		fclose(output_file);

		// Write patch map displaying isolated patches.

		sprintf(filename, "%s%s", argv[3], "-patches [isolated].csv");
		output_file = fopen(filename, "w");

		if (output_file == (FILE *) NULL) {
			printf("\n\t%s%s\n", "Could Not Open ", filename);
			exit(0);
		}

		fprintf(output_file, "Hexagon,Value\n");

		for (i = 1; i <= nbr_hexagon; ++i) {
			k = patch_IDs[i];
			if (k == 0) continue;
			if (patch_to_cluster[k] == 0) fprintf(output_file, "%d%s%d\n", i, ",", k);
		}

		fclose(output_file);

		free(patch_IDs);
		free(column_sums);
		free(counts_array);
		free(patch_to_cluster);

	}

	if (strategy == 5) {

		int	 patch_1;
		int	 patch_2;

		//	This utility extracts lines from a LINKAGES TABLE.

		//	This utility reads a LINKAGES TABLE, and exports each line that captures
		//	a connection between the two specified patches.  The utility must be
		//	passed a starting and an ending patch, and the output will only include
		//	paths that originate at the starting patch and teminate at the ending
		//	patch.  Paths connecting the two patches in the reverse direction will
		//	not be included in the output.

		if (argc != 6) {
			printf("\n\t%s%s%s\n", "Usage: ", argv[0], " 5 linkage_table output_file starting_patch ending_patch");
			exit(0);
		}

		lnk_table = fopen(argv[2], "r");

		if (lnk_table == (FILE *) NULL) {
			printf("\n\t%s%s\n", "Could Not Open ", argv[2]);
			exit(0);
		}

		sprintf(filename, "%s%s", argv[3], ".txt");
		output_file = fopen(filename, "w");

		if (output_file == (FILE *) NULL) {
			printf("\n\t%s%s\n", "Could Not Open ", argv[3]);
			exit(0);
		}

		patch_1 = atoi(argv[4]);
		patch_2 = atoi(argv[5]);

		while (fscanf(lnk_table, "%d%d%d", &x, &z, &steps) != EOF) {

			if (steps > 0) {

				if ((x == patch_1) && (z == patch_2)) {

					fprintf(output_file, "%d%s%d%s%d", x, " ", z, " ", steps);

					for (i = 0; i < steps; ++i) {
						fscanf(lnk_table, "%d", &k);
						fprintf(output_file, "%s%d", " ", k);
					}

					fprintf(output_file, "\n");

				}

			}

			fscanf(lnk_table, "%*[^\n]\n");

		}

		fclose(lnk_table);
		fclose(output_file);

	}

	if (strategy == 6) {

		int	 goal;

		//	This utility converts a LINKAGES TABLE into either a DISPERSAL FLUX hexmap,
		//	or a map of LINKAGE CLUSTERS.

		//	This utility reads a LINKAGES TABLE and, depending on the goal parameter, a
		//	patch map containing only the connected patches.  The utility writes a hexmap,
		//	in CSV format.  Strategy 4 of this utility will create the patch map that this
		//	algorithm requires.  A "goal" parameter is used to specify which output type
		//	will be generated.  If the goal is set to 0, then a DISPERSAL FLUX hexmap will
		//	be written.  If the goal is set to 1, then a LINKAGE CLUSTERS map will be built.

		if ((argc != 8) && (argc != 9)) {
			printf("\n\t%s%s%s\n", "Usage: ", argv[0], " 6 linkage_table output_file goal [patch_map] rows min_cols max_cols");
			exit(0);
		}

		lnk_table = fopen(argv[2], "r");

		if (lnk_table == (FILE *) NULL) {
			printf("\n\t%s%s\n", "Could Not Open ", argv[2]);
			exit(0);
		}

		sprintf(filename, "%s%s", argv[3], ".csv");
		output_file = fopen(filename, "w");

		if (output_file == (FILE *) NULL) {
			printf("\n\t%s%s\n", "Could Not Open ", argv[3]);
			exit(0);
		}

		goal = atoi(argv[4]);
		if (goal != 1) goal = 0;
		if ((goal == 1) && (argc == 8)) {
			printf("\n\t%s\n", "A patch map must be supplied if the goal is 1");
			exit(0);
		}

		if (goal == 0) {
			nbr_rows = atoi(argv[5]);
			cols_min = atoi(argv[6]);
			cols_max = atoi(argv[7]);
		} else {
			nbr_rows = atoi(argv[6]);
			cols_min = atoi(argv[7]);
			cols_max = atoi(argv[8]);
		}

		nbr_hexagon = get_number_hexagons(nbr_rows, cols_min, cols_max);
		dsp_flux = (int *)calloc(nbr_hexagon + 1, sizeof(int));

		if (dsp_flux == (int *)NULL) {
			printf("\n\tCould Not Allocate Memory\n");
			exit(0);
		}

		while (fscanf(lnk_table, "%d%d%d", &x, &z, &steps) != EOF) {

			if (steps > 0) {

				for (i = 0; i < steps; ++i) {
					fscanf(lnk_table, "%d", &k);
					++dsp_flux[k];
				}

			}

			fscanf(lnk_table, "%*[^\n]\n");

		}

		if (goal == 0) {

			fprintf(output_file, "Hexagon,Dispersal Flux\n");

			for (i = 1; i <= nbr_hexagon; ++i) {
				if (dsp_flux[i] == 0) continue;
				fprintf(output_file, "%d%s%d\n", i, ",", dsp_flux[i]);
			}

		} else {

			patch_map = fopen(argv[5], "r");

			if (patch_map == (FILE *) NULL) {
				printf("\n\t%s%s\n", "Could Not Open ", argv[5]);
				exit(0);
			}

			patch_IDs = (int *)calloc(nbr_hexagon + 1, sizeof(int));

			if (patch_IDs == (int *)NULL) {
				printf("\n\tCould Not Allocate Memory\n");
				exit(0);
			}

			fscanf(patch_map, "%*[^\n]\n");

			while (fscanf(patch_map, "%d%*[^-+.0-9]%f", &i, &score) != EOF) {
				if (score > 0) patch_IDs[i] = (int)(score + 0.5);
			}

			fclose(patch_map);
			construct_cluster_map(dsp_flux, patch_IDs, output_file, nbr_rows, cols_min, cols_max, nbr_hexagon);
			free(patch_IDs);

		}

		free(dsp_flux);
		fclose(lnk_table);
		fclose(output_file);

	}

}
