# Supplementary material for: A rapid assessment methodology for quantifying and visualizing functional landscape connectivity
Source: Front Conserv Sci. Author manuscript; Available in PMC 2025 Jul 4. (PMC11457150; doi:10.3389/fcosc.2024.1412888)
Supplement: Supplement1 [file NIHMS2010488-supplement-Supplement1.zip › Supplemental Information/randomize_patches.c]

#include <math.h>
#include <time.h>
#include <stdio.h>
#include <stdlib.h>

double	drand48(void);
void	srand48(long SEED);

//	This file takes a single argument, which is a CSV file to
//	be read in.  This file should be exported from a HexSim
//	Hexmap.  The hexagon scores should be integer-valued (but
//	stored as floating point numbers), and the Hexmap should
//	represent a series of patches.  The program will re-order
//	the patches so that their order seems completely random.
//	This will make them easier to visualize in some cases...

//	Note that zero-valued hexagons will never be re-scored.

void
randomize(data_vector, size)
	int	 data_vector[];		/* The data to sort must be placed into data_vector */
	int	 size;			/* And data_vector has to be [size] int's in length */
{
	double	*rand_vector;
	int	*temp_vector;

	double	 value1;
	int	 value2;

	int	 index1;
	int	 index2;
	int	 index3;
	int	 index4;

	int	 i;
	double	 temp1;
	int	 temp2;

	if (size < 2) return;

	rand_vector = (double *) calloc(size + 1, sizeof(double));
	temp_vector = (int    *) calloc(size + 1, sizeof(int   ));

	if ((rand_vector == (double *) NULL) || (temp_vector == (int *) NULL)) {
		printf("\n\t%s\n\n", "Out of memory...  Exiting.");
		fflush(stdout);
		exit(0);
	}

	for (i = 1; i <= size; ++i) rand_vector[i] = drand48();
	for (i = 1; i <= size; ++i) temp_vector[i] = data_vector[i-1];

	index1 = size;
	index2 = (size >> 1) + 1;

	for (;;) {

		if (index2 > 1) {
			value1 = rand_vector[--index2];
			value2 = temp_vector[  index2];
		} else {
			value1 = rand_vector[index1];
			value2 = temp_vector[index1];

			rand_vector[index1] = rand_vector[1];
			temp_vector[index1] = temp_vector[1];

			if (--index1 == 1) {

				rand_vector[1] = value1;
				temp_vector[1] = value2;

				for (i = 0; i < size; ++i) data_vector[i] = temp_vector[i+1];

				free(rand_vector);
				free(temp_vector);

				return;

			}
		}

		index3 = index2;
		index4 = index2 << 1;

		while (index4 <= index1) {
			if (index4 < index1 && rand_vector[index4] < rand_vector[index4 + 1]) ++index4;

			if (value1 < rand_vector[index4]) {
				rand_vector[index3] = rand_vector[index4];
				temp_vector[index3] = temp_vector[index4];
				index4 += (index3 = index4);
			} else {
				index4 = index1 + 1;
			}
		}

		rand_vector[index3] = value1;
		temp_vector[index3] = value2;

	}

	for (i = 0; i < size; ++i) data_vector[i] = temp_vector[i+1];

	free(rand_vector);
	free(temp_vector);
}

void
main(argc, argv)
	int	argc;
	char	*argv[];
{
	FILE	*input;
	int	*key;

	int	 i;
	int	 tally;
	int	 value;
	int	 hexagon;
	int	 max_key;
	float	 score;

	long	seed;
	seed = (long)time((time_t *)NULL);
	srand48(seed);

	if (argc != 2) {
		printf("\n\t%s%s%s\n\n", "Usage: ", argv[0], "  input");
		exit(0);
	}

	input = fopen(argv[1], "r");
	if (input == (FILE *) NULL) { printf("\n\t%s%s\n\n", "Could Not Open ", argv[1]); exit(0); }

	max_key = 0;
	fscanf(input, "%*[^\n]\n");

	while (fscanf(input, "%*d%*[^-+.0-9]%f%*[^\n]\n", &score) != EOF) {
		value = (int)(score + 0.5);
		if (value > max_key) max_key = value;
	}

	key = (int *) calloc(max_key, sizeof(int));

	if (key == (int *)NULL) {
		printf("\nCould Not Allocate Memory\n\n");
		exit(0);
	}

	for (i = 0; i < max_key; ++i) key[i] = i + 1;
	randomize(key, max_key);

	rewind(input);
	fscanf(input, "%*[^\n]\n");

	tally = 0;
	printf("Hexagon, Score\n");

	while (fscanf(input, "%d%*[^-+.0-9]%f%*[^\n]\n", &hexagon, &score) != EOF) {
		value = (int)(score + 0.5);
		if (value > 0) printf("%d%s%d\n", hexagon, ",", key[value - 1]);
		else           printf("%d%s%d\n", hexagon, ",", 0);
	}

	fclose(input);
}
