# Supplementary material for: A rapid assessment methodology for quantifying and visualizing functional landscape connectivity
Source: Front Conserv Sci. Author manuscript; Available in PMC 2025 Jul 4. (PMC11457150; doi:10.3389/fcosc.2024.1412888)
Supplement: Supplement1 [file NIHMS2010488-supplement-Supplement1.zip › Supplemental Information/run_movement.c]

#include <stdio.h>
#include <stdlib.h>
#include <math.h>
#include <time.h>

double	drand48(void);
void	srand48(long SEED);

int	Neighbors[6];
int	ROWandCOL[2];

int	Nbr_Rows;
int	Cols_Min;
int	Cols_Max;
int	Nbr_Hexagon;

int
show_progress(tally, total, progress)
	int	tally;
	int	total;
	int	progress;
{
	int	percent;

	if ((tally == 0) && (total == 0) && (progress == 0)) {
		printf("\n%s", "   Running Dispersal:             ");
		fflush(stdout);
		return(0);
	}

	if ((tally == 0) && (total == 0) && (progress == 100)) {
		printf("\b\b\b\b\b\b\b\b\b\b\b\b");
		printf("%3d%s", progress, "% Done...");
		printf("\n");
		fflush(stdout);
		return(100);
	}

	percent = (int)(0.5 + 100.0 * (float)tally / (float)total);

	if (percent > progress) {
		progress = percent;
		printf("\b\b\b\b\b\b\b\b\b\b\b\b");
		printf("%3d%s", progress, "% Done...");
		fflush(stdout);
	}

	return(progress);
}

int
get_hexagon(row, col)
	int	 row;
	int	 col;
{
	int	 hexagon;

	if (Cols_Min == Cols_Max) hexagon = (row - 1) * Cols_Max + col;
	else if (row % 2 == 0)    hexagon = (row / 2) * (Cols_Min + Cols_Max) - Cols_Min + col;
	else                      hexagon = ((row - 1) / 2) * (Cols_Min + Cols_Max) + col;

	if (row < 0) row = 0;
	if (col < 0) col = 0;

	if (row > Nbr_Rows) row = 0;

	if ((row % 2 == 0) && (col > Cols_Min)) col = 0;
	if ((row % 2 != 0) && (col > Cols_Max)) col = 0;

	if ((row == 0) || (col == 0)) return(0);
	else return(hexagon);
}

void
get_row_and_column(hexagon)
	int	 hexagon;
{
	long	 x, y;
	int	 row, col;

	x = 1 + (hexagon - 1) % (Cols_Min + Cols_Max);
	if (x <= Cols_Max) col = x;
	else col = x - Cols_Max;

	y = 1 + (float)(hexagon - 1) / (float)(Cols_Min + Cols_Max);
	if (x <= Cols_Max) row = 2 * y - 1;
	else row = 2 * y;

	if (col > Cols_Max) col = Cols_Max;
	if (row > Nbr_Rows) row = Nbr_Rows;

	ROWandCOL[0] = row;
	ROWandCOL[1] = col;
}

void
get_neighbors(hexagon)
	int	 hexagon;
{
	int	 row;
	int	 col;

	int	 upper_right;
	int	 upper_left;
	int	 center_right;
	int	 center_left;
	int	 lower_right;
	int	 lower_left;

	get_row_and_column(hexagon);

	row = ROWandCOL[0];
	col = ROWandCOL[1];

	Neighbors[0] = 0;
	Neighbors[1] = 0;
	Neighbors[2] = 0;
	Neighbors[3] = 0;
	Neighbors[4] = 0;
	Neighbors[5] = 0;
	
	if (row % 2 == 0) upper_right = get_hexagon(row - 1, col + 1);
	else              upper_right = get_hexagon(row - 1, col    );

	if (row % 2 == 0) upper_left  = get_hexagon(row - 1, col    );
	else              upper_left  = get_hexagon(row - 1, col - 1);

	center_right = get_hexagon(row, col + 1);
	center_left  = get_hexagon(row, col - 1);

	if (row % 2 == 0) lower_right = get_hexagon(row + 1, col + 1);
	else              lower_right = get_hexagon(row + 1, col    );

	if (row % 2 == 0) lower_left  = get_hexagon(row + 1, col    );
	else              lower_left  = get_hexagon(row + 1, col - 1);

	Neighbors[0] = upper_right;
	Neighbors[1] = center_right;
	Neighbors[2] = lower_right;
	Neighbors[3] = lower_left;
	Neighbors[4] = center_left;
	Neighbors[5] = upper_left;
}

int
main(argc, argv)
	int	 argc;
	char	*argv[];
{
	FILE	*input;
	FILE	*output;

	int	 i, k;
	int	 max;
	int	 step;
	int	 agent;
	int	 count;
	int	 hexid;
	int	 movers;
	int	 hex_max;
	int	 distance;
	int	 progress;
	int	 direction;
	int	 selection;
	int	 start_count;

	float	 value;
	int	 list[6];

	float	*hexmap;
	int	*location;
	int	*last_site;
	int	*start_sites;

	if (argc != 8) {
		printf("\n\t%s%s%s\n", "Usage: ", argv[0], " input output movers distance rows min_cols max_cols");
		exit(0);
	}

	long seed = (long)time((time_t *)NULL);
	srand48(seed);

	input  = fopen(argv[1], "r");
	output = fopen(argv[2], "w");

	if (input  == (FILE *) NULL) { printf("\n\t%s%s\n", "Could Not Open ", argv[1]); exit(0); }
	if (output == (FILE *) NULL) { printf("\n\t%s%s\n", "Could Not Open ", argv[2]); exit(0); }

	movers   = atof(argv[3]);
	distance = atof(argv[4]);
	Nbr_Rows = atoi(argv[5]);
	Cols_Min = atoi(argv[6]);
	Cols_Max = atoi(argv[7]);

	if ((movers <= 1) || (distance <= 1)) exit(0);

	if ((Nbr_Rows <= 0) || (Cols_Min <= 0) || (Cols_Max <= 0))  {
		printf("\n\t%s\n", "Bad row or column input values...");
		exit(0);
	}

	if (Cols_Min > Cols_Max)  {
		printf("\n\t%s\n", "Min Columns cannot exceed Max Columns...");
		exit(0);
	}

	if (Nbr_Rows % 2 == 0) Nbr_Hexagon = (Nbr_Rows / 2) * (Cols_Min + Cols_Max); 
	else                   Nbr_Hexagon = ((Nbr_Rows + 1) / 2) * (Cols_Min + Cols_Max) - Cols_Min;
	if (Nbr_Hexagon <= 0) exit(0);

	hexmap = (float *) calloc(Nbr_Hexagon + 1, sizeof(float));
	if (hexmap == (float *)NULL) { printf("\n\tCould Not Allocate Memory\n"); exit(0); }

	location = (int *) calloc(movers, sizeof(int));
	if (location == (int *)NULL) { printf("\n\tCould Not Allocate Memory\n"); exit(0); }

	last_site = (int *) calloc(movers, sizeof(int));
	if (last_site == (int *)NULL) { printf("\n\tCould Not Allocate Memory\n"); exit(0); }

	fscanf(input, "%*[^\n]\n");

	while (fscanf(input, "%d%*[^-+.0-9]%f", &hexid, &value) != EOF) {
		if (value < 0) value = 0;  //  The utility isn't designed for negative scores.
		hexmap[hexid] = value;
	}

	fclose(input);

	progress = show_progress(0, 0, 0);

	//  The code below makes it possible to initialize movers into the best hexagons.

	hex_max = 0;
	start_count = 0;

	for (i = 1; i <= Nbr_Hexagon; ++i) if (hexmap[i]  > hex_max) hex_max = hexmap[i];
	for (i = 1; i <= Nbr_Hexagon; ++i) if (hexmap[i] == hex_max) ++start_count;

	start_sites = (int *) calloc(start_count, sizeof(int));
	if (start_sites == (int *)NULL) { printf("\n\tCould Not Allocate Memory\n"); exit(0); }

	k = 0;
	for (i = 1; i <= Nbr_Hexagon; ++i) if (hexmap[i] == hex_max) start_sites[k++] = i;

	for (agent = 0; agent < movers; ++agent) {
		i = floor(drand48() * start_count);
		location[agent] = start_sites[i];
	}

	//  Done with the initialization process.

	for (agent = 0; agent < movers; ++agent) {

		progress = show_progress(agent, movers, progress);
		fprintf(output, "%s%d%s%d%s%d", "DSP,0,0,0,", agent, ",0,0,0.0,", distance+1, ",", location[agent]);

		direction = floor(drand48() * 6);	//  For simplicity, we limit movers to the six radial directions.

		for (step = 0; step < distance; ++step) {

			if (step % 2 == 0) {

				//  On even steps, move in the preferred direction.
				//  If you hit zeros, or a landscape edge, pick a new direction.

				get_neighbors(location[agent]);

				while ((Neighbors[direction] == 0) || (hexmap[Neighbors[direction]] == 0))
					direction = floor(drand48() * 6);

				location[agent] = Neighbors[direction];
				fprintf(output, "%s%d", ",", location[agent]);

			} else {

				//  On odd steps, move into the best quality neighbor.  Ties are
				//  settled randomly.  To avoid getting stuck, individuals will
				//  not move to the last site they visited during an odd step.

				max = 0;
				get_neighbors(location[agent]);

				for (i = 0; i < 6; ++i) if (hexmap[Neighbors[i]] == 0) Neighbors[i] = 0;
				for (i = 0; i < 6; ++i) if (Neighbors[i] == last_site[agent]) Neighbors[i] = 0;

				for (i = 0; i < 6; ++i) {
					if (Neighbors[i] == 0) continue;
					if (hexmap[Neighbors[i]] > max) max = hexmap[Neighbors[i]];
				}

				for (i = 0; i < 6; ++i) list[i] = 0;

				for (i = 0; i < 6; ++i) {
					if (Neighbors[i] == 0) continue;
					if (hexmap[Neighbors[i]] == max) list[i] = 1;
				}

				count = 0;
				for (i = 0; i < 6; ++i) count += list[i];

				if (count == 1) {
					for (i = 0; i < 6; ++i) if (list[i] == 1) location[agent] = Neighbors[i];
				} else {
					k = -1;
					selection = floor(drand48() * count);
					for (i = 0; i < 6; ++i) {
						if (list[i] == 0) continue;
						if (++k == selection) location[agent] = Neighbors[i];
					}
				}

				last_site[agent] = location[agent];
				fprintf(output, "%s%d", ",", location[agent]);

			}

		}

		fprintf(output, "\n");

	}

	progress = show_progress(0, 0, 100);

	fclose(output);
	free(hexmap);
	free(location);
}
