# Supplementary material for: A rapid assessment methodology for quantifying and visualizing functional landscape connectivity
Source: Front Conserv Sci. Author manuscript; Available in PMC 2025 Jul 4. (PMC11457150; doi:10.3389/fcosc.2024.1412888)
Supplement: Supplement1 [file NIHMS2010488-supplement-Supplement1.zip › Supplemental Information/scan_ascii_grid.c]

#include <stdio.h>
#include <stdlib.h>
#include <string.h>

//	This program reads an ASCII Grid file, and writes summary information.
//	The summary information will include "N/A" values in cases where the
//	entire map is composed on NO_DATA values.

int
get_data_type(input)
	FILE	*input;
{
	int	 c;

	fscanf(input, "%*[^\n]\n");
	fscanf(input, "%*[^\n]\n");
	fscanf(input, "%*[^\n]\n");
	fscanf(input, "%*[^\n]\n");
	fscanf(input, "%*[^\n]\n");
	fscanf(input, "%*[^\n]\n");

	while (c = fgetc(input)) {
		if (c == '.')    return(1);
		if (feof(input)) return(0);
	}
}

void
scan_int(input, no_data, rows, cols)
	FILE	*input;
	int	 no_data;
	int	 rows;
	int	 cols;
{
	int	 i;
	int	 value;
	int	 tally;
	int	*counts;
	int	 maximum;

	i = 0;
	maximum = 0;

	while (fscanf(input, "%d", &value) != EOF) {
		if (value == no_data) continue;
		++i;
		if (value > maximum) maximum = value;
	}

	printf("\n%s\n", "This Image Contains Integer Data");

	printf("\nImage Header Information\n\n");
	printf("\t%s%d\n", "Nbr Cols = ", cols);
	printf("\t%s%d\n", "Nbr Rows = ", rows);
	printf("\t%s%d\n", "Non-Data = ", no_data);

	if (i == 0) {
		printf("\t%s\n", "Data Max = N/A");
		exit(0);
	}

	printf("\t%s%d\n", "Data Max = ", maximum);
	printf("\n");

	fflush(stdout);
	rewind(input);

	fscanf(input, "%*[^\n]\n");
	fscanf(input, "%*[^\n]\n");
	fscanf(input, "%*[^\n]\n");
	fscanf(input, "%*[^\n]\n");
	fscanf(input, "%*[^\n]\n");
	fscanf(input, "%*[^\n]\n");

	counts = (int *) calloc(maximum + 1, sizeof(int));

	if (counts == (int *)NULL) {
		printf("\nCould Not Allocate Memory\n\n");
		exit(0);
	}

	tally = 0;

	while (fscanf(input, "%d", &value) != EOF) {
		if (value == no_data) ++tally;
		else ++counts[value];
	}

	printf("Image Histogram\n\n");
	printf("\t%s%d\n\n", "No-Data Pixels: ", tally);

	for (i = 0; i <= maximum; ++i) {
		if (counts[i] > 0) printf("\t%s%d%s%d\n", "Category ", i, ": ", counts[i]);
	}

	free(counts);
}

void
scan_flt(input, no_data, rows, cols)
	FILE	*input;
	int	 no_data;
	int	 rows;
	int	 cols;
{
	int	 i;
	float	 value;
	float	 minimum;
	float	 nonzero;
	float	 maximum;

	i = 0;

	minimum =  2^30;
	nonzero =  2^30;
	maximum = -2^30;

	while (fscanf(input, "%f", &value) != EOF) {

		if (value == no_data) continue;
		++i;

		if (value < minimum) minimum = value;
		if (value > maximum) maximum = value;
		if ((value > 0) && (value < nonzero)) nonzero = value;

	}

	printf("\n%s\n", "This Image Contains Floating Point Data");

	printf("\nImage Information\n\n");
	printf("\t%s%d\n", "Nbr Cols = ", cols);
	printf("\t%s%d\n", "Nbr Rows = ", rows);
	printf("\t%s%d\n", "Non-Data = ", no_data);
	printf("\n");

	if (i == 0) {
		printf("\t%s\n", "Data Min = N/A");
		printf("\t%s\n", "NonZ Min = N/A");
		printf("\t%s\n", "Data Max = N/A");
	} else {
		printf("\t%s%f\n", "Data Min = ", minimum);
		printf("\t%s%f\n", "NonZ Min = ", nonzero);
		printf("\t%s%f\n", "Data Max = ", maximum);
	}
}

void
main(argc, argv)
	int	argc;
	char	*argv[];
{
	FILE	*input;

	int	 cols;
	int	 rows;
	int	 no_data;
	int	 data_type;

	if (argc != 2) {
		printf("\n\t%s%s%s\n", "Usage: ", argv[0], " input_file");
		exit(0);
	}

	input = fopen(argv[1], "r");

	if (input == (FILE *) NULL) {
		printf("\n\t%s%s\n\n", "Could Not Open ", argv[1]);
		exit(0);
	}

	data_type = get_data_type(input);
	rewind(input);

	fscanf(input, "%*s%d\n", &cols);
	fscanf(input, "%*s%d\n", &rows);
	fscanf(input, "%*[^\n]\n");
	fscanf(input, "%*[^\n]\n");
	fscanf(input, "%*[^\n]\n");
	fscanf(input, "%*[^-0-9]%d\n", &no_data);

	if (data_type == 0) scan_int(input, no_data, rows, cols);
	else                scan_flt(input, no_data, rows, cols);

	fclose(input);
}
